# Supplementary material for: Whole-Genome Analysis of Escherichia coli from One Health Sources: Evaluating Genetic Relatedness and Antimicrobial Resistance Carriage
Source: Antibiotics (Basel). 2025 Nov 14;14(11):1151. doi: 10.3390/antibiotics14111151 (PMC12649636; doi:10.3390/antibiotics14111151)
Supplement: Supplementary file 1 [file antibiotics-14-01151-s001.zip]

Archive with 4 entries (4 files):
- SUPPLEMENTARY MATERIAL Table S1 and Figures S1 and S2.pdf
- Table S2.csv
- Table S3.csv
- Table S4.xlsx
