# Supplementary material for: Whole-Genome Analysis of Escherichia coli from One Health Sources: Evaluating Genetic Relatedness and Antimicrobial Resistance Carriage
Source: Antibiotics (Basel). 2025 Nov 14;14(11):1151. doi: 10.3390/antibiotics14111151 (PMC12649636; doi:10.3390/antibiotics14111151)
Supplement: Supplementary file 1 [file antibiotics-14-01151-s001.zip › Table S2.csv]

Table S2: Summary of sequencing depth, coverage, contig numbers, and assembly quality metrics for E. coli short-read genome assemblies
Isolate ID	Source	NCBI SRA ID	# contigs (>= 0 bp)	# contigs (>= 1000 bp)	# contigs (>= 5000 bp)	# contigs (>= 10000 bp)	# contigs (>= 25000 bp)	# contigs (>= 50000 bp)	Total length (>= 0 bp)	Total length (>= 1000 bp)	Total length (>= 5000 bp)	Total length (>= 10000 bp)	Total length (>= 25000 bp)	Total length (>= 50000 bp)	# contigs	Largest contig	Total length	GC (%)	N50	N75	L50	L75	# N's per 100 kbp
EC-BC-100	Broiler chicken feces	SAMN41704585	344	158	93	74	49	25	5353073	5286787	5125842	4988555	4584258	3699771	212	359889	5324312	50.34	119420	40723	13	32	0
EC-BC-101	Broiler chicken feces	SAMN41704586	481	186	94	69	47	30	5466949	5374217	5157740	4977178	4595554	4029708	242	442577	5412442	50.49	119504	43754	16	31	0
EC-BC-102	Broiler chicken feces	SAMN41704587	270	107	69	52	38	26	5140481	5085399	5000636	4880660	4652810	4252921	151	537898	5116102	50.61	168536	82132	10	21	0
EC-BC-103	Broiler chicken feces	SAMN41704588	375	165	82	62	48	36	5361952	5287147	5102159	4960571	4725890	4274046	225	307711	5326810	50.39	109006	67365	16	32	0
EC-BC-104	Broiler chicken feces	SAMN41704589	276	106	66	52	44	30	5033491	4980374	4894872	4805809	4658326	4186366	151	540466	5009862	50.56	147955	75915	12	24	0
EC-BC-105	Broiler chicken feces	SAMN41704590	650	245	127	92	62	38	5838394	5705368	5449353	5216813	4745125	3887452	331	209327	5763651	50.45	76445	37758	22	48	0
EC-BC-106	Broiler chicken feces	SAMN41704591	238	127	92	80	55	31	5015691	4982276	4892113	4807855	4402578	3549315	148	243966	4996741	50.74	104039	41509	17	36	0
EC-BC-107	Broiler chicken feces	SAMN41704592	258	106	76	60	43	30	5158362	5114060	5039958	4933086	4649597	4161306	133	356366	5131568	50.62	148012	65311	12	25	0
EC-BC-108	Broiler chicken feces	SAMN41704593	463	206	115	94	59	35	5420687	5332569	5125129	4977059	4425792	3599620	270	275329	5376100	50.47	84258	36335	21	46	0
EC-BC-109	Broiler chicken feces	SAMN41704594	151	69	52	48	40	29	4945342	4922290	4881939	4850060	4714425	4311892	85	350860	4932752	50.59	168452	92244	10	20	0
EC-BC-110	Broiler chicken feces	SAMN41704595	192	81	63	58	43	27	5015879	4992427	4953316	4916129	4647712	4055527	87	372594	4996694	50.58	177287	63114	10	22	0
EC-BC-111	Broiler chicken feces	SAMN41704596	329	151	87	76	57	36	5327493	5271527	5135416	5060550	4740435	4000407	192	311136	5297949	50.46	94012	50355	18	36	0
EC-BC-112	Broiler chicken feces	SAMN41704597	300	150	86	67	54	33	5215855	5154837	5002571	4861917	4621116	3879132	213	253139	5197086	50.38	98927	44882	16	34	0
EC-BC-113	Broiler chicken feces	SAMN41704598	171	53	40	39	33	26	5174071	5139491	5109588	5103733	4999365	4755455	76	872660	5155146	50.64	267874	111400	6	14	0
EC-BC-114	Broiler chicken feces	SAMN41704599	196	75	48	44	37	29	5088439	5050404	4996571	4965327	4853027	4573904	105	341897	5068924	50.71	206636	95200	10	19	0
EC-BC-115	Broiler chicken feces	SAMN41704600	250	104	65	58	47	25	5375981	5328449	5248840	5203333	5025085	4183622	137	397496	5352014	50.73	192587	59268	11	22	0
EC-BC-116	Broiler chicken feces	SAMN41704601	418	155	81	67	45	31	5131460	5035346	4874664	4768736	4420130	3914267	227	313782	5085464	50.54	117035	55112	14	30	0
EC-BC-117	Broiler chicken feces	SAMN41704602	257	128	101	84	63	35	5402482	5367781	5293137	5169495	4823221	3842044	145	258486	5379210	50.57	91836	44261	19	40	0
EC-BC-118	Broiler chicken feces	SAMN41704620	237	117	71	57	45	33	5397515	5343802	5247669	5147159	4936684	4477452	168	496981	5379353	50.41	127219	34913	166208.2	13	42	0
EC-BC-119	Broiler chicken feces	SAMN41704621	388	159	95	77	58	36	5250833	5164057	5013904	4888463	4580191	3786866	233	229138	5214667	50.35	91380	43554	20	39	0
EC-BC-120	Broiler chicken feces	SAMN41704622	376	149	86	68	51	32	5240945	5154674	5004518	4879578	4587979	3914089	223	247512	5205270	50.37	110156	53678	15	32	0
EC-BC-121	Broiler chicken feces	SAMN41704623	314	169	104	87	60	32	5113680	5071953	4908755	4783544	4321401	3320177	193	240495	5088678	50.73	82471	38786	21	44	0
EC-BC-122	Broiler chicken feces	SAMN41704624	220	91	60	49	44	33	5174757	5134324	5065592	4995046	4914069	4526273	115	465344	5150934	50.4	147015	78259	11	23	0
EC-BC-123	Broiler chicken feces	SAMN41704625	235	94	62	50	45	33	5181743	5139092	5069590	4992449	4918432	4511161	122	465216	5157534	50.41	147015	78259	11	23	0
EC-BC-124	Broiler chicken feces	SAMN41704626	341	159	95	81	53	35	5106005	5045204	4902751	4793384	4337655	3714047	201	238816	5073442	50.57	102259	44889	18	37	0
EC-BC-125	Broiler chicken feces	SAMN41704627	203	87	58	49	44	32	5036976	5006209	4943823	4879792	4810688	4344844	105	390761	5017762	50.65	139274	85832	12	23	0
EC-BC-126	Broiler chicken feces	SAMN41704628	327	172	113	95	57	29	4751888	4698309	4553172	4422880	3765046	2718854	214	169932	4728309	50.78	61384	32068	23	50	0
EC-BC-127	Broiler chicken feces	SAMN41704629	349	145	93	71	53	34	5198892	5125500	5006106	4851282	4573915	3891863	207	227002	5167771	50.44	103759	53380	18	34	0
EC-BC-128	Broiler chicken feces	SAMN41704630	163	60	48	44	35	24	4769609	4740420	4714575	4685032	4556340	4126120	76	392084	4751826	50.62	207202	106240	9	17	0
EC-BC-129	Broiler chicken feces	SAMN41704631	182	59	46	45	36	25	4730393	4695812	4668677	4660275	4518967	4101939	78	390215	4709970	50.62	175466	114264	9	18	0
EC-BC-130	Broiler chicken feces	SAMN41704632	373	162	93	71	50	30	5416005	5341704	5192378	5031896	4706063	3917250	215	292481	5378336	50.41	107045	45817	16	33	0
EC-BC-131	Broiler chicken feces	SAMN41704633	207	88	67	58	45	31	4924290	4884651	4838227	4773671	4580864	4086695	121	521709	4906085	50.71	129962	71229	12	24	0
EC-BC-132	Broiler chicken feces	SAMN41704634	145	58	37	32	29	18	4946456	4923846	4871797	4831107	4772678	4394105	69	929532	4931218	50.51	223836	177664	5	11	0
EC-BC-133	Broiler chicken feces	SAMN41704635	246	86	61	58	43	29	5071934	5031651	4975602	4952386	4719639	4233586	103	325323	5043319	50.62	150122	69979	11	22	0
EC-BC-134	Broiler chicken feces	SAMN41704636	338	163	112	94	70	39	5294465	5232423	5102593	4977742	4554889	3364777	218	177575	5269429	50.32	62809	40297	27	52	0
EC-BC-135	Broiler chicken feces	SAMN41704637	201	60	36	30	26	21	4998542	4956907	4899553	4864490	4785478	4606550	89	812719	4976171	50.56	227364	133564	6	12	0
EC-BC-136	Broiler chicken feces	SAMN41704638	219	89	54	50	45	32	5101165	5056871	4988674	4954111	4876326	4449725	127	310366	5081828	50.58	159207	86677	12	22	0
EC-BC-137	Broiler chicken feces	SAMN41704639	272	93	66	50	36	21	5442625	5395856	5327503	5214007	4969365	4421938	115	581681	5410806	50.37	237491	86875	7	16	0
EC-BC-138	Broiler chicken feces	SAMN41704640	231	109	60	43	40	32	4962706	4921411	4817533	4699330	4661627	4384494	144	404799	4944894	50.76	130642	88520	12	23	0
EC-BC-139	Broiler chicken feces	SAMN41704641	136	50	40	39	36	27	5007241	4984148	4956197	4948569	4911890	4608422	64	375086	4994214	50.7	210108	124798	9	17	0
EC-BC-140	Broiler chicken feces	SAMN41704642	362	133	85	64	52	35	5192393	5113048	5002317	4851081	4658566	4059092	198	267915	5156379	50.5	109493	56044	16	32	0
EC-BC-141	Broiler chicken feces	SAMN41704643	286	139	96	78	57	30	4750258	4705908	4599951	4473056	4115881	3200111	166	210006	4724834	50.69	87460	36854	18	39	0
EC-BC-142	Broiler chicken feces	SAMN41704644	204	91	65	59	47	35	5224894	5195256	5137082	5095622	4899286	4487332	105	547304	5205636	50.44	157083	69287	10	25	0
EC-BC-143	Broiler chicken feces	SAMN41704645	340	152	90	68	50	32	5341190	5281090	5123857	4975028	4651621	4025579	201	409825	5313697	50.41	105609	55533	15	32	0
EC-BC-144	Broiler chicken feces	SAMN41704646	259	113	71	63	50	33	5000237	4956275	4868713	4805470	4566001	3889817	144	298368	4978109	50.46	120799	55209	15	31	0
EC-BC-97	Broiler chicken feces	SAMN41704582	419	172	100	87	58	37	5255796	5172275	5010312	4913538	4439429	3689976	229	275370	5211966	50.47	76829	39282	21	43	0
EC-BC-98	Broiler chicken feces	SAMN41704583	299	160	98	78	56	37	4854337	4807456	4684294	4538160	4202157	3541422	196	221949	4833039	50.68	83312	44234	20	39	0
EC-BC-99	Broiler chicken feces	SAMN41704584	250	113	65	59	47	33	5392284	5346371	5230293	5192528	4996734	4497062	146	378476	5368310	50.54	139178	67065	14	26	0
EC-FC-145	Feedlot cattle feces	SAMN41704603	228	115	95	86	62	36	4894722	4862246	4816906	4751642	4341966	3348614	135	252387	4875617	50.71	68579	43603	21	43	0
EC-FC-146	Feedlot cattle feces	SAMN41704604	248	118	78	58	47	27	5390228	5353544	5255703	5105865	4941728	4192876	140	740568	5369059	50.58	153381	56681	9	24	0
EC-FC-147	Feedlot cattle feces	SAMN41704605	249	121	76	60	47	36	5309968	5271547	5167915	5050577	4833062	4438318	148	322916	5288885	50.58	120649	69548	15	29	0
EC-FC-148	Feedlot cattle feces	SAMN41704606	278	126	64	51	42	27	5101301	5046227	4907231	4806025	4682651	4149713	172	520336	5077898	50.63	156813	85138	11	22	0
EC-FC-149	Feedlot cattle feces	SAMN41704607	221	100	65	55	43	25	5073290	5032748	4936997	4867014	4665398	3996153	136	356190	5055502	50.55	152739	88514	12	23	0
EC-FC-150	Feedlot cattle feces	SAMN41704608	233	102	68	56	42	24	5076184	5034820	4951240	4863639	4612869	3927023	137	312793	5057038	50.55	154604	80577	12	22	0
EC-FC-151	Feedlot cattle feces	SAMN41704609	312	154	97	83	61	35	5341913	5281376	5157805	5059583	4676705	3748399	208	219753	5318537	50.57	91911	43969	20	41	0
EC-FC-152	Feedlot cattle feces	SAMN41704610	354	164	90	74	56	31	5348208	5283214	5117446	4998439	4696805	3813980	214	329388	5316998	50.6	90921	43198	16	35	0
EC-FC-153	Feedlot cattle feces	SAMN41704611	392	194	114	92	59	33	5342226	5280085	5092650	4943485	4392863	3433356	230	258961	5305392	50.6	76696	38605	21	46	0
EC-FC-154	Feedlot cattle feces	SAMN41704612	324	167	95	83	57	30	5202623	5144055	4974131	4882386	4445467	3459560	221	258659	5181030	50.64	87591	41090	18	40	0
EC-FC-155	Feedlot cattle feces	SAMN41704613	240	117	73	62	48	32	5314633	5279774	5171353	5089303	4874224	4275073	137	345676	5293683	50.49	127116	62042	12	27	0
EC-FC-156	Feedlot cattle feces	SAMN41704614	287	127	72	62	42	33	5205575	5151993	5035205	4965682	4658026	4308786	163	427586	5177380	50.5	123087	67428	12	27	0
EC-FC-157	Feedlot cattle feces	SAMN41704647	346	151	80	68	50	33	5303686	5231079	5077309	4996103	4731171	4120357	212	298942	5272659	50.56	115553	58331	15	30	0
EC-FC-158	Feedlot cattle feces	SAMN41704648	184	73	46	44	40	27	5180020	5148932	5086776	5068737	5001380	4518258	92	543173	5161933	50.59	200990	92342	9	18	0
EC-FC-159	Feedlot cattle feces	SAMN41704649	295	103	66	58	47	28	5130477	5075143	4995826	4944839	4760249	4067343	140	298933	5099708	50.55	178108	61574	12	24	0
EC-FC-160	Feedlot cattle feces	SAMN41704650	218	108	64	54	47	33	5002769	4969084	4873738	4798245	4680100	4140801	130	356908	4983357	50.58	121971	71225	13	26	0
EC-FC-161	Feedlot cattle feces	SAMN41704651	211	76	54	42	38	27	4998007	4953237	4907956	4823793	4763545	4387756	115	618600	4978929	50.73	174667	94678	9	19	0
EC-FC-162	Feedlot cattle feces	SAMN41704652	201	97	70	54	41	33	5049690	5015067	4958741	4843800	4632132	4333588	119	327713	5031378	50.52	146208	68570	11	24	0
EC-FC-163	Feedlot cattle feces	SAMN41704653	258	105	71	59	48	29	5343721	5303448	5221429	5128423	4989690	4303734	124	435825	5316693	50.53	131558	68392	12	24	0
EC-FC-164	Feedlot cattle feces	SAMN41704654	183	70	45	41	33	23	4954303	4922336	4862481	4834698	4700013	4364010	91	705023	4936753	50.65	220256	133507	7	14	0
EC-FC-165	Feedlot cattle feces	SAMN41704655	157	60	41	39	36	22	4876696	4849768	4813556	4798392	4752023	4251596	77	671447	4861033	50.69	197598	106304	7	15	0
EC-FC-166	Feedlot cattle feces	SAMN41704656	338	148	75	59	46	30	5305368	5222330	5061687	4953256	4747648	4144546	234	319575	5281075	50.51	143508	55954	13	27	0
EC-FC-167	Feedlot cattle feces	SAMN41704657	235	90	65	57	47	28	4805262	4759926	4708688	4652378	4494853	3752456	124	384111	4783137	50.72	130251	60681	12	26	0
EC-FC-168	Feedlot cattle feces	SAMN41704658	186	94	66	59	46	31	5240380	5215591	5160978	5099842	4881592	4304053	110	416814	5226442	50.47	141663	71308	12	25	0
EC-FC-169	Feedlot cattle feces	SAMN41704659	307	132	71	60	49	30	5149189	5081286	4948297	4875295	4687268	3969789	189	261361	5123131	50.53	143640	54498	14	28	0
EC-FC-170	Feedlot cattle feces	SAMN41704660	262	122	82	69	54	36	4909087	4866096	4770437	4673098	4434787	3783999	148	419977	4883375	50.59	95872	54581	18	34	0
EC-FC-171	Feedlot cattle feces	SAMN41704661	196	111	74	64	52	30	5224033	5193888	5117794	5037705	4853640	4023202	133	584257	5208762	50.58	113087	62041	14	28	0
EC-FC-172	Feedlot cattle feces	SAMN41704662	280	145	77	61	46	29	5145039	5096247	4936503	4821374	4570234	3948287	187	468943	5124122	50.58	138982	56482	12	28	0
EC-FC-173	Feedlot cattle feces	SAMN41704663	188	95	64	56	44	30	5121256	5093241	5022034	4958549	4747104	4239379	117	395573	5107547	50.67	136160	72415	11	24	0
EC-FC-174	Feedlot cattle feces	SAMN41704664	199	70	45	43	36	24	4885958	4851611	4800902	4786562	4664229	4219539	90	707469	4865315	50.67	203828	93787	8	16	0
EC-FC-175	Feedlot cattle feces	SAMN41704665	270	135	81	68	48	35	5144597	5104801	4980295	4883598	4562767	4082646	159	403009	5121847	50.52	110251	60013	15	31	0
EC-FC-176	Feedlot cattle feces	SAMN41704666	137	50	37	36	30	24	4703974	4680631	4654227	4648183	4537020	4314601	63	476829	4689583	50.63	213748	118702	8	16	0
EC-FC-177	Feedlot cattle feces	SAMN41704667	162	77	49	45	39	27	5001911	4975013	4911691	4885539	4787523	4347539	95	328041	4987666	50.66	154919	108026	12	21	0
EC-FC-178	Feedlot cattle feces	SAMN41704668	220	85	54	46	42	30	5033902	4992095	4931064	4873168	4791577	4382037	118	509854	5013887	50.69	162508	88754	10	21	0
EC-FC-179	Feedlot cattle feces	SAMN41704669	202	79	55	46	34	28	5296453	5252972	5194541	5135924	4950045	4739838	115	556914	5278157	50.53	213581	94700	8	18	0
EC-FC-180	Feedlot cattle feces	SAMN41704670	197	73	41	40	34	28	4978245	4943073	4875348	4868755	4773602	4568501	96	380541	4958093	50.66	187923	119178	10	18	0
EC-FC-181	Feedlot cattle feces	SAMN41704671	342	170	91	67	53	38	5176365	5112827	4934248	4767867	4536862	3975416	224	191285	5149354	50.59	90788	55489	19	36	0
EC-FC-182	Feedlot cattle feces	SAMN41704672	290	146	87	67	46	33	5096915	5046194	4911422	4769705	4457931	3992407	183	283642	5071941	50.56	109040	60952	15	30	0
EC-FC-183	Feedlot cattle feces	SAMN41704673	194	76	47	44	43	31	5126093	5093141	5026729	5008662	4988084	4544192	95	345625	5105671	50.65	151301	95149	11	22	0
EC-FC-184	Feedlot cattle feces	SAMN41704674	378	128	78	62	49	30	5280418	5209835	5094863	4966668	4773304	4106149	170	356529	5238087	50.56	126978	61290	14	27	0
EC-FC-185	Feedlot cattle feces	SAMN41704675	321	155	98	81	58	33	5309674	5262620	5139622	5020629	4664846	3758068	181	278323	5280095	50.61	95087	45161	18	38	0
EC-FC-186	Feedlot cattle feces	SAMN41704676	251	110	61	54	33	22	5356683	5304855	5194868	5146952	4782481	4415146	154	517823	5335644	50.44	243961	94700	9	18	0
EC-FC-187	Feedlot cattle feces	SAMN41704677	217	79	56	50	38	28	5177100	5137003	5092532	5055203	4865557	4445568	97	336764	5150915	50.56	203658	89556	10	20	0
EC-FC-188	Feedlot cattle feces	SAMN41704678	342	171	117	94	61	32	5277309	5223382	5096514	4932652	4411781	3323770	213	176252	5251133	50.63	78820	38023	21	46	0
EC-FC-189	Feedlot cattle feces	SAMN41704679	228	112	64	56	40	32	5184941	5150469	5045075	4988869	4727519	4432891	135	449944	5166043	50.65	157763	76755	11	23	0
EC-FC-190	Feedlot cattle feces	SAMN41704680	218	81	52	48	44	28	5246239	5209264	5137336	5110917	5040877	4431643	101	474159	5222616	50.59	162291	90572	11	22	0
EC-FC-191	Feedlot cattle feces	SAMN41704681	235	99	60	52	34	25	5287743	5243424	5151981	5099078	4804218	4504045	132	441096	5266550	50.46	199704	99403	9	18	0
EC-FC-192	Feedlot cattle feces	SAMN41704682	144	45	29	27	26	17	4727894	4704792	4674168	4662615	4646401	4332729	55	632009	4711686	50.91	256831	183159	6	11	0
EC-RMB-195	Retail beef	SAMN41704617	287	116	78	66	54	35	5015397	4965421	4876888	4795418	4591695	3899390	143	462187	4983989	50.76	101206	54247	16	32	0
EC-RMB-196	Retail beef	SAMN41704618	162	64	44	38	36	24	5001467	4976773	4932106	4890045	4867026	4477067	76	621440	4984639	50.76	195116	107511	8	16	0
EC-RMB-198	Retail beef	SAMN41704683	198	86	57	48	42	29	4943573	4905895	4843242	4786146	4687842	4201804	119	326603	4928381	50.75	147361	88170	11	22	0
EC-RMB-200	Retail beef	SAMN41704685	191	77	53	50	44	31	5052925	5017755	4973438	4950555	4872759	4398315	105	369033	5036605	50.63	177287	76759	12	22	0
EC-RMB-203	Retail beef	SAMN41704688	122	51	34	32	31	24	4717513	4697911	4660307	4645606	4625434	4370705	62	429227	4705073	50.85	211377	124888	8	15	0
EC-RMB-204	Retail beef	SAMN41704689	257	118	79	70	52	31	5050653	5004757	4929328	4865009	4585129	3791055	156	235421	5030739	50.67	125800	51437	16	31	0
EC-RMB-209	Retail beef	SAMN41704694	136	60	46	41	35	24	4868043	4847614	4816193	4781175	4669519	4247715	70	546159	4854153	50.83	195738	104142	9	17	0
EC-RMB-210	Retail beef	SAMN41704695	534	174	84	65	43	32	5636679	5507991	5332879	5197552	4843965	4469355	272	370332	5576193	50.5	161871	67028	13	27	0
EC-RMB-212	Retail beef	SAMN41704697	253	136	65	56	48	28	4933350	4889253	4735453	4672615	4564971	3838754	169	291997	4914136	50.52	134830	53460	12	26	0
EC-RMB-215	Retail beef	SAMN41704700	181	81	55	49	43	28	5065038	5034983	4976180	4934029	4842337	4332866	105	686431	5050520	50.67	184939	76759	9	20	0
EC-RMB-216	Retail beef	SAMN41704701	160	79	61	55	44	29	5069934	5049938	5007702	4964099	4770625	4234357	88	393706	5056296	50.64	159112	77335	11	22	0
EC-RMB-217	Retail beef	SAMN41704702	305	128	66	56	42	28	5225354	5163293	5023555	4957736	4728959	4225444	179	598501	5197764	50.68	131198	85041	12	24	0
EC-RMB-220	Retail beef	SAMN41704705	161	67	42	36	32	22	4892593	4864779	4803027	4761153	4689727	4334177	86	419185	4878374	50.7	229646	130924	8	15	0
EC-RMB-221	Retail beef	SAMN41704706	154	62	43	38	35	24	4774748	4750279	4712367	4677550	4619581	4210712	76	507840	4760058	50.73	193180	109342	8	16	0
EC-RMB-222	Retail beef	SAMN41704707	202	98	66	58	49	31	5045001	5017312	4943858	4890701	4735575	4071159	114	399793	5027834	50.75	125878	70477	14	27	0
EC-RMB-225	Retail beef	SAMN41704710	400	139	67	55	41	27	5034646	4964999	4803375	4716108	4501018	4008777	178	564764	4989441	50.61	143597	84371	12	24	0
EC-RMB-228	Retail beef	SAMN41704713	265	130	74	56	44	30	5149774	5104013	4969467	4842204	4668577	4172884	159	396688	5125161	50.65	155397	57604	12	24	0
EC-RMB-230	Retail beef	SAMN41704715	175	65	46	39	34	26	4921423	4894684	4852575	4801894	4715600	4415378	72	400740	4899796	50.81	212922	96041	9	17	0
EC-RMB-233	Retail beef	SAMN41704718	162	66	50	42	36	29	4911606	4885496	4847602	4789045	4688989	4445730	78	289096	4894657	50.78	185875	113052	11	20	0
EC-RMB-235	Retail beef	SAMN41704720	125	47	35	33	29	22	4976509	4956092	4935278	4922010	4868591	4631498	57	657003	4963253	50.43	207148	145298	6	13	0
EC-RMB-237	Retail beef	SAMN41704722	186	89	65	58	45	29	5262193	5235607	5180724	5136563	4919681	4339905	103	412916	5245332	50.28	166469	73074	12	22	0
EC-RMB-238	Retail beef	SAMN41704723	232	96	72	66	49	30	5066127	5028153	4966179	4929528	4690277	4043491	116	340345	5043142	50.65	120268	75929	13	26	0
EC-RMB-242	Retail beef	SAMN41704727	301	140	89	79	60	37	5456461	5399157	5297288	5229520	4912359	4145594	189	315084	5432405	50.2	94679	54021	18	36	0
EC-RMB-243	Retail beef	SAMN41704728	148	58	41	37	29	21	4902292	4878243	4842499	4814756	4696785	4416891	72	521182	4887936	50.75	244141	139413	7	14	0
EC-RMB-244	Retail beef	SAMN41704729	202	80	55	49	38	25	5298491	5264425	5209965	5160398	5002638	4530903	100	716554	5278423	50.43	211432	92556	7	17	0
EC-RMB-246	Retail beef	SAMN41704731	235	70	46	41	36	28	5523255	5476810	5421717	5387016	5301861	5004447	102	438771	5498073	50.59	216157	115750	10	18	0
EC-RMB-247	Retail beef	SAMN41704732	139	60	46	45	42	32	4819987	4798356	4767553	4760902	4715552	4373581	74	271865	4806994	50.55	154552	94950	11	22	0
EC-RMB-248	Retail beef	SAMN41704733	188	68	48	41	34	26	4922888	4893423	4847705	4799457	4677693	4383542	78	379309	4900381	50.81	213111	108098	9	18	0
EC-RMB-252	Retail beef	SAMN41704737	221	92	69	57	45	30	5342525	5306049	5261684	5175742	4948996	4388229	113	558359	5320254	50.54	156128	74873	12	25	0
EC-RMB-253	Retail beef	SAMN41704738	280	136	76	63	45	31	5106256	5056538	4932198	4841589	4569518	4084207	178	353754	5084756	50.68	123555	73232	14	27	0
EC-RMB-254	Retail beef	SAMN41704739	295	156	97	76	56	36	4934792	4889092	4757825	4600092	4273364	3545081	189	227307	4911662	50.67	80089	45672	20	39	0
EC-RMB-255	Retail beef	SAMN41704740	156	62	47	44	40	28	4870981	4844478	4814106	4789866	4723832	4292120	76	364590	4855030	50.85	181619	94020	10	19	0
EC-RMB-257	Retail beef	SAMN41704742	170	60	45	39	32	24	4993726	4963173	4927183	4881069	4766686	4470444	79	420260	4976228	50.57	257014	99966	8	15	0
EC-RMB-260	Retail beef	SAMN41704745	151	59	44	41	37	28	4870135	4845841	4815146	4790906	4716234	4378624	71	455413	4854834	50.85	182337	105691	10	19	0
EC-RMB-261	Retail beef	SAMN41704746	344	161	100	87	60	31	5328387	5274094	5126942	5030032	4561752	3505380	190	304607	5294593	50.4	87906	40106	19	42	0
EC-RMB-263	Retail beef	SAMN41704748	259	123	72	57	42	32	5031006	4982349	4858930	4749451	4493903	4122066	164	355986	5010386	50.86	134788	67395	12	26	0
EC-RMB-264	Retail beef	SAMN41704749	196	103	73	63	52	36	4964605	4935788	4855408	4778938	4569047	3999007	121	265269	4948364	50.8	99968	60419	16	31	0
EC-RMB-268	Retail beef	SAMN41704753	209	98	64	55	43	31	5079019	5043650	4973589	4906583	4708344	4288775	125	462725	5062872	50.68	143841	73957	12	23	0
EC-RMB-270	Retail beef	SAMN41704755	163	73	54	44	30	24	4986521	4958598	4917874	4845969	4613880	4392404	92	620283	4972088	50.68	217517	109310	8	16	0
EC-RMB-273	Retail beef	SAMN41704758	189	79	56	50	36	24	5257242	5224275	5169321	5119034	4903726	4495205	101	426048	5238114	50.6	204006	109762	8	17	0
EC-RMB-274	Retail beef	SAMN41704759	165	67	43	39	34	25	5102456	5075750	5011818	4988250	4909176	4581926	85	538685	5087211	50.66	238690	99957	8	16	0
EC-RMB-276	Retail beef	SAMN41704761	188	71	52	49	39	30	5018246	4985207	4945548	4924809	4762129	4440894	88	447091	4997226	50.69	169507	85054	11	21	0
EC-RMB-277	Retail beef	SAMN41704762	142	59	48	48	42	31	4691797	4670775	4649527	4649527	4549301	4174050	68	280578	4677144	50.54	134914	90631	13	23	0
EC-RMB-278	Retail beef	SAMN41704763	188	75	56	48	42	28	4910283	4875088	4841806	4784406	4694147	4202846	100	628365	4892960	50.75	157285	76755	9	20	0
EC-RMB-280	Retail beef	SAMN41704765	175	75	56	51	42	29	4814722	4786906	4741524	4705391	4564517	4120498	93	535415	4799887	50.77	126810	85576	10	22	0
EC-RMB-284	Retail beef	SAMN41704769	227	108	69	61	52	32	4969258	4936207	4844407	4784306	4618761	3890721	127	403181	4949191	50.66	105160	55489	14	29	0
EC-RMB-287	Retail beef	SAMN41704772	186	89	65	57	49	29	4874958	4847007	4795987	4735028	4586950	3816607	107	515132	4859488	50.62	129718	56101	12	26	0
EC-RMC-193	Retail chicken meat	SAMN41704615	432	165	104	87	61	36	5737955	5648242	5520404	5394802	4992060	4116136	229	299753	5691287	50.4	99720	43602	18	40	0
EC-RMC-194	Retail chicken meat	SAMN41704616	222	93	58	50	38	29	5084248	5049605	4973032	4924835	4724830	4417730	119	680339	5066457	50.64	151140	91951	10	20	0
EC-RMC-197	Retail chicken meat	SAMN41704619	469	196	122	100	72	39	6001264	5906102	5738954	5566401	5118695	3946320	270	251309	5956479	50.39	86778	39899	25	51	0
EC-RMC-199	Retail chicken meat	SAMN41704684	180	65	52	48	41	31	5043150	5017516	4986945	4955484	4820331	4481294	75	383681	5023882	50.49	164907	96325	12	22	0
EC-RMC-201	Retail chicken meat	SAMN41704686	239	118	84	74	56	37	5147622	5113676	5042441	4968299	4675324	3999687	133	418866	5125026	50.37	100704	54393	17	34	0
EC-RMC-202	Retail chicken meat	SAMN41704687	151	69	53	47	40	31	4828523	4807440	4765303	4720333	4604713	4266247	79	416842	4814915	50.84	137456	80767	10	21	0
EC-RMC-205	Retail chicken meat	SAMN41704690	168	64	44	39	33	25	5071159	5038669	4986664	4950533	4845170	4597209	87	356380	5054895	50.69	212174	129268	9	17	0
EC-RMC-206	Retail chicken meat	SAMN41704691	271	118	69	53	39	25	5386099	5333885	5212499	5111835	4883169	4369754	164	620213	5364407	50.53	186562	69509	9	20	0
EC-RMC-207	Retail chicken meat	SAMN41704692	202	108	71	58	47	34	4983539	4944235	4864018	4779481	4583056	4069887	148	414592	4970852	50.7	110550	66549	14	28	0
EC-RMC-208	Retail chicken meat	SAMN41704693	246	116	78	67	52	29	4939169	4899402	4820061	4740217	4504789	3655867	146	241499	4921093	50.7	124929	48919	15	30	0
EC-RMC-211	Retail chicken meat	SAMN41704696	142	68	51	47	33	23	4924318	4902484	4866304	4837591	4568528	4184208	81	392416	4911177	50.61	217457	86733	8	17	0
EC-RMC-213	Retail chicken meat	SAMN41704698	180	78	47	44	36	24	4892992	4857696	4794473	4774008	4618336	4169832	107	548857	4877818	50.69	185316	106160	9	17	0
EC-RMC-214	Retail chicken meat	SAMN41704699	202	83	60	56	43	29	5101401	5066267	5020797	4992965	4763307	4262709	106	463003	5081926	50.76	140915	76759	10	22	0
EC-RMC-218	Retail chicken meat	SAMN41704703	362	153	92	71	49	38	5666869	5603125	5454458	5303701	4952982	4548751	193	313824	5630412	50.49	119160	57835	15	33	0
EC-RMC-219	Retail chicken meat	SAMN41704704	218	112	74	59	39	22	5320986	5290634	5196139	5093921	4746406	4148012	127	629905	5300596	50.22	165034	63592	8	20	0
EC-RMC-223	Retail chicken meat	SAMN41704708	182	76	56	46	41	30	4801027	4771855	4723872	4647595	4576978	4178756	93	267748	4783752	50.76	143549	92334	13	23	0
EC-RMC-224	Retail chicken meat	SAMN41704709	210	80	60	49	36	26	5287574	5251496	5203354	5124492	4936849	4583771	101	405406	5265241	50.58	214246	99207	9	18	0
EC-RMC-226	Retail chicken meat	SAMN41704711	172	81	55	44	38	22	4955271	4929587	4868383	4785302	4689280	4096074	97	524851	4940794	50.69	185194	104228	9	17	0
EC-RMC-227	Retail chicken meat	SAMN41704712	249	115	79	61	47	30	5072310	5032201	4942954	4816433	4593252	3992654	141	336510	5049897	50.76	124372	58239	13	27	0
EC-RMC-229	Retail chicken meat	SAMN41704714	277	111	74	62	41	24	5148622	5095644	5003944	4920559	4590177	3940398	145	583453	5121404	50.78	210814	56950	8	23	0
EC-RMC-231	Retail chicken meat	SAMN41704716	220	92	63	55	43	29	5033253	4996566	4930210	4868789	4655574	4127163	116	360940	5013007	50.65	145757	88332	12	23	0
EC-RMC-232	Retail chicken meat	SAMN41704717	157	55	41	40	37	27	4835306	4808807	4771748	4764042	4705544	4392790	69	348676	4818157	50.65	212374	103603	9	17	0
EC-RMC-234	Retail chicken meat	SAMN41704719	241	130	78	56	43	28	5279804	5239390	5112265	4963876	4750381	4207826	164	380315	5262903	50.34	141007	68935	11	24	0
EC-RMC-236	Retail chicken meat	SAMN41704721	129	51	39	36	31	24	4978119	4957090	4936697	4916417	4838817	4608701	62	558235	4965017	50.43	207148	145298	7	14	0
EC-RMC-239	Retail chicken meat	SAMN41704724	249	135	87	69	46	32	5083353	5044754	4929540	4798512	4383219	3921081	159	341439	5061689	50.44	123269	54999	15	30	0
EC-RMC-240	Retail chicken meat	SAMN41704725	174	87	59	51	40	31	4979400	4951337	4879419	4816960	4634037	4331397	107	543053	4965137	50.62	153345	76715	10	21	0
EC-RMC-241	Retail chicken meat	SAMN41704726	270	107	60	48	37	23	5071016	5013646	4922827	4831759	4624133	4099724	155	666250	5046638	50.51	147862	88727	8	18	0
EC-RMC-245	Retail chicken meat	SAMN41704730	127	54	41	37	36	25	5002038	4984202	4954152	4928249	4915453	4529739	58	689634	4987714	50.67	216281	100240	7	15	0
EC-RMC-249	Retail chicken meat	SAMN41704734	127	51	40	37	30	18	5182078	5162385	5134501	5110183	5007066	4536616	58	549869	5166643	50.44	320723	129464	6	12	0
EC-RMC-250	Retail chicken meat	SAMN41704735	139	55	44	40	34	28	5028587	5005675	4975485	4946303	4836699	4642928	68	698648	5015396	50.63	166375	115439	9	18	0
EC-RMC-251	Retail chicken meat	SAMN41704736	209	81	63	53	42	25	5036323	4998954	4957051	4890251	4725853	4095859	107	537897	5015721	50.68	184976	77317	9	20	0
EC-RMC-256	Retail chicken meat	SAMN41704741	130	58	39	38	33	24	4659200	4640925	4608074	4600246	4524469	4209406	67	544160	4647314	50.67	171114	140623	9	16	0
EC-RMC-258	Retail chicken meat	SAMN41704743	177	76	62	53	38	29	5022588	4994157	4967864	4898203	4640036	4319626	93	577691	5006646	50.6	159020	74178	10	21	0
EC-RMC-259	Retail chicken meat	SAMN41704744	170	81	56	44	33	27	5042200	5016731	4962963	4881157	4700927	4495008	99	399861	5029470	50.77	217429	96971	9	17	0
EC-RMC-262	Retail chicken meat	SAMN41704747	219	89	45	40	37	27	5009314	4969708	4878561	4844473	4784302	4426504	116	641523	4988276	50.85	193217	88670	9	18	0
EC-RMC-265	Retail chicken meat	SAMN41704750	182	73	51	44	35	25	4911727	4876438	4828978	4781331	4623858	4248556	97	571347	4894208	50.75	209554	92157	9	17	0
EC-RMC-266	Retail chicken meat	SAMN41704751	249	118	78	66	49	31	4881971	4849201	4759588	4675009	4398770	3763355	132	344437	4859140	50.54	111954	51473	14	29	0
EC-RMC-267	Retail chicken meat	SAMN41704752	213	112	76	59	44	28	5274908	5243859	5157668	5028912	4778707	4165270	133	438983	5259442	50.36	144223	60110	11	25	0
EC-RMC-269	Retail chicken meat	SAMN41704754	241	111	62	51	35	24	5218258	5168733	5044506	4965451	4713849	4340679	155	385577	5200383	50.65	193391	110986	10	19	0
EC-RMC-271	Retail chicken meat	SAMN41704756	222	108	70	62	46	31	5138858	5093572	4998815	4944334	4673974	4133850	150	395452	5123207	50.65	127062	60724	12	26	0
EC-RMC-272	Retail chicken meat	SAMN41704757	145	53	41	36	34	28	5005122	4985196	4960380	4919379	4877356	4659020	59	415197	4988804	50.59	196485	122830	9	17	0
EC-RMC-275	Retail chicken meat	SAMN41704760	254	117	77	70	52	28	4996242	4957816	4869156	4819697	4532802	3638266	140	322321	4972635	50.48	111781	47293	13	30	0
EC-RMC-279	Retail chicken meat	SAMN41704764	354	171	99	79	57	29	5214570	5162350	4996290	4847927	4484261	3492778	199	251204	5181264	50.75	98405	40289	17	38	0
EC-RMC-281	Retail chicken meat	SAMN41704766	545	207	92	68	43	28	5840906	5705151	5441102	5278741	4872087	4360266	341	524240	5795403	50.39	130947	54032	12	28	0
EC-RMC-282	Retail chicken meat	SAMN41704767	237	103	74	61	39	24	5136577	5087879	5022526	4934064	4580977	4000380	142	583645	5116993	50.8	210814	57527	8	22	0
EC-RMC-283	Retail chicken meat	SAMN41704768	239	98	65	53	38	28	5279964	5233208	5156941	5084206	4825921	4444878	138	408123	5260553	50.57	174572	83086	10	20	0
EC-RMC-285	Retail chicken meat	SAMN41704770	208	81	52	48	34	25	5112353	5075803	4995410	4962963	4728363	4423328	104	483309	5091560	50.52	222989	88356	8	17	0
EC-RMC-286	Retail chicken meat	SAMN41704771	433	190	116	97	66	39	5647887	5567008	5409605	5263250	4796426	3840814	247	288261	5604937	50.54	78126	40931	23	48	0
EC-WeW-1	Well Water	SAMN41704486	153	69	41	37	33	27	4925820	4893742	4836157	4808803	4746471	4538021	93	509997	4910655	50.71	181165	108357	9	18	0
EC-WeW-10	Well Water	SAMN41704495	298	159	98	82	60	33	5272318	5220811	5057020	4948360	4561479	3573314	198	318601	5249522	50.69	88978	40105	20	42	0
EC-WeW-11	Well Water	SAMN41704496	128	57	42	39	35	22	4901096	4883233	4851245	4828009	4747207	4259624	67	519464	4889895	50.58	187410	113825	7	16	0
EC-WeW-12	Well Water	SAMN41704497	298	156	94	77	62	37	5076242	5027523	4875302	4751708	4478194	3559319	193	190914	5053580	50.91	82083	43660	21	42	0
EC-WeW-13	Well Water	SAMN41704498	145	84	67	60	47	30	5110440	5089873	5046835	5002796	4777312	4172952	102	613855	5101525	50.44	123799	67751	12	25	0
EC-WeW-14	Well Water	SAMN41704499	287	157	98	77	58	33	5172989	5132041	4989622	4839238	4523227	3601178	184	312948	5151572	50.45	84865	43483	19	39	0
EC-WeW-15	Well Water	SAMN41704500	147	52	31	29	27	19	4815479	4789151	4741691	4731016	4706547	4430228	66	714361	4799426	50.79	287714	146505	6	11	0
EC-WeW-16	Well Water	SAMN41704501	100	53	35	35	31	23	4712065	4699641	4661570	4661570	4593917	4313088	60	630045	4704002	50.76	258984	100242	6	14	0
EC-WeW-17	Well Water	SAMN41704502	185	103	62	55	45	32	5064216	5030558	4937096	4885886	4721207	4266590	135	305138	5050836	50.66	123790	72052	13	26	0
EC-WeW-18	Well Water	SAMN41704503	256	130	86	78	59	34	5004132	4960824	4848493	4795437	4444001	3519292	159	224780	4981063	50.71	82791	41392	19	39	0
EC-WeW-19	Well Water	SAMN41704504	259	132	81	68	56	31	5123960	5084329	4945938	4855030	4631716	3702958	157	310026	5102029	50.59	100383	49391	16	34	0
EC-WeW-2	Well Water	SAMN41704487	195	88	54	43	34	21	4978124	4941142	4861543	4789179	4625365	4156343	119	839261	4962825	50.66	222247	85356	7	16	0
EC-WeW-20	Well Water	SAMN41704505	318	143	78	63	46	34	5337549	5276387	5131109	5029547	4731501	4275144	192	296382	5308660	50.55	121764	69728	16	30	0
EC-WeW-21	Well Water	SAMN41704506	362	183	121	97	73	37	5080293	5028396	4877576	4710914	4303092	3014085	210	157986	5047722	50.43	58442	35474	29	56	0
EC-WeW-22	Well Water	SAMN41704507	290	155	109	92	54	33	4929843	4890740	4770680	4649164	4010123	3240188	179	213711	4906299	50.81	81485	36079	21	44	0
EC-WeW-23	Well Water	SAMN41704508	176	104	67	57	47	33	5193372	5164160	5078708	5008954	4869186	4375134	133	280698	5182598	50.67	147392	76627	12	25	0
EC-WeW-24	Well Water	SAMN41704509	308	155	96	79	58	33	5200737	5151006	4996454	4875741	4516791	3605156	187	318601	5174711	50.75	90598	42565	19	39	0
EC-WeW-25	Well Water	SAMN41704510	196	119	92	82	54	29	4770190	4745658	4675583	4600447	4091605	3134631	135	298425	4756508	50.81	86520	42843	19	39	0
EC-WeW-26	Well Water	SAMN41704511	112	58	42	39	35	24	4899687	4879732	4850165	4828195	4760085	4372630	75	497812	4891192	50.74	221061	99012	8	15	0
EC-WeW-27	Well Water	SAMN41704512	134	58	38	34	32	26	4754546	4736019	4690929	4664788	4629100	4419567	66	516124	4740527	50.58	197838	119275	8	16	0
EC-WeW-28	Well Water	SAMN41704513	226	107	57	46	33	24	5256523	5204619	5096112	5024370	4820752	4524359	161	559870	5242121	50.49	193208	99514	9	18	0
EC-WeW-29	Well Water	SAMN41704514	290	139	93	74	50	30	5012916	4962134	4862367	4735660	4341899	3635883	175	271321	4986410	50.37	109905	44718	15	33	0
EC-WeW-3	Well Water	SAMN41704488	108	66	44	42	33	22	5276072	5257525	5207161	5194357	5042955	4679921	83	719540	5270431	50.5	229637	131748	7	14	0
EC-WeW-30	Well Water	SAMN41704515	210	96	69	65	52	36	5170685	5134336	5076316	5048460	4812308	4259358	122	279316	5151216	50.53	131898	61627	15	30	0
EC-WeW-31	Well Water	SAMN41704516	147	61	49	47	42	33	4742151	4717420	4692525	4678925	4604745	4282060	79	303218	4729158	50.69	162105	78845	12	23	0
EC-WeW-32	Well Water	SAMN41704517	144	71	47	45	34	24	4860124	4830710	4782955	4766253	4574559	4202146	99	611724	4849714	50.54	209888	87882	8	16	0
EC-WeW-33	Well Water	SAMN41704518	292	111	63	52	45	33	5301946	5241001	5136579	5053531	4923876	4445196	160	334563	5274238	50.67	138674	76759	13	26	0
EC-WeW-34	Well Water	SAMN41704519	110	62	44	40	37	29	4842604	4822834	4784290	4750758	4681089	4399792	76	679628	4833238	50.67	185419	92056	9	18	0
EC-WeW-35	Well Water	SAMN41704520	112	44	35	34	30	22	5004155	4985771	4966448	4959178	4889866	4620250	53	628061	4992289	50.58	301059	124430	6	13	0
EC-WeW-36	Well Water	SAMN41704521	90	44	35	31	31	21	4781628	4767840	4749012	4721187	4721187	4367459	50	507540	4772125	50.66	209929	154188	7	13	0
EC-WeW-37	Well Water	SAMN41704522	255	113	73	65	54	30	5214665	5168595	5071746	5016473	4854478	3998105	146	334888	5191136	50.62	135564	52575	14	29	0
EC-WeW-38	Well Water	SAMN41704523	177	67	46	40	39	29	4921252	4888171	4838791	4796001	4780290	4414727	94	546622	4905345	50.61	166918	101134	10	20	0
EC-WeW-39	Well Water	SAMN41704524	325	168	97	74	58	38	5571330	5508096	5354145	5188084	4918753	4199614	227	214224	5548300	50.75	101639	51278	19	38	0
EC-WeW-4	Well Water	SAMN41704489	204	121	73	62	53	35	5330833	5297021	5191968	5119698	4974161	4330165	150	326008	5316633	50.52	119436	61622	14	29	0
EC-WeW-40	Well Water	SAMN41704525	291	161	105	88	64	36	5101839	5059211	4916080	4790425	4395522	3334227	188	209675	5078705	50.85	70772	41490	23	47	0
EC-WeW-41	Well Water	SAMN41704526	173	73	48	43	40	25	5009311	4970075	4914697	4884425	4841811	4311854	111	588073	4996231	50.79	216617	88539	8	18	0
EC-WeW-42	Well Water	SAMN41704527	157	56	36	34	31	23	4833693	4806392	4763246	4749950	4693388	4382735	70	708934	4816007	50.66	187456	120620	7	14	0
EC-WeW-43	Well Water	SAMN41704528	156	68	46	41	38	27	4926634	4897823	4849651	4820150	4763792	4356160	91	573070	4913198	50.72	179251	88203	9	18	0
EC-WeW-44	Well Water	SAMN41704529	284	126	72	60	48	34	5418165	5362575	5236306	5155314	4954449	4460044	167	413946	5389840	50.48	126918	59859	13	27	0
EC-WeW-45	Well Water	SAMN41704530	162	93	63	58	49	34	5041526	5013401	4947395	4910803	4753070	4243057	118	393866	5030525	50.62	127083	72438	13	27	0
EC-WeW-46	Well Water	SAMN41704531	140	50	33	31	28	22	4905528	4885785	4850708	4833673	4784381	4547801	56	675161	4890250	50.61	262053	121955	6	12	0
EC-WeW-47	Well Water	SAMN41704532	203	110	77	69	50	33	4880116	4849369	4769125	4707928	4378295	3811140	134	297743	4864590	50.81	96829	56376	15	30	0
EC-WeW-48	Well Water	SAMN41704533	269	126	76	64	49	30	5381603	5332922	5214506	5119274	4902113	4223346	163	415534	5358543	50.47	129901	71400	12	27	0
EC-WeW-5	Well Water	SAMN41704490	139	68	50	46	42	23	5065380	5041224	5000038	4971290	4895844	4225240	86	637075	5053902	50.35	210053	95601	8	17	0
EC-WeW-6	Well Water	SAMN41704491	160	72	54	48	41	21	5069283	5045235	4999527	4960293	4822947	4110175	87	555986	5054877	50.34	210020	93101	8	18	0
EC-WeW-7	Well Water	SAMN41704492	122	60	43	42	40	30	4838288	4821275	4788473	4780841	4746303	4377102	69	285228	4827876	50.78	166985	103772	12	20	0
EC-WeW-8	Well Water	SAMN41704493	199	108	71	62	52	34	5167137	5130150	5045659	4976422	4808494	4169842	141	303349	5153584	50.62	126043	56083	13	29	0
EC-WeW-9	Well Water	SAMN41704494	151	66	49	44	37	28	4845114	4821917	4784946	4746978	4624359	4311098	80	395575	4831998	50.7	182622	96626	10	20	0
EC-WW-49	Wastewater	SAMN41704534	236	109	72	56	43	27	4849459	4811452	4725908	4604984	4408459	3861005	134	462531	4829192	50.59	125898	60955	11	23	0
EC-WW-50	Wastewater	SAMN41704535	138	56	43	39	33	23	5022318	4999120	4974572	4946667	4839946	4478153	69	728282	5008369	50.68	215362	121741	7	15	0
EC-WW-51	Wastewater	SAMN41704536	133	70	47	46	36	28	4771493	4754694	4705002	4696252	4537241	4256894	78	437952	4759893	50.75	174351	94962	10	19	0
EC-WW-52	Wastewater	SAMN41704537	333	177	111	90	68	31	5094098	5044827	4890452	4739395	4375754	3008694	211	280944	5068833	50.81	62739	36913	23	50	0
EC-WW-53	Wastewater	SAMN41704538	131	54	39	35	32	28	4877678	4858602	4828420	4802210	4748271	4607052	65	383992	4865495	50.67	201255	131905	9	17	0
EC-WW-54	Wastewater	SAMN41704539	284	145	103	89	62	32	4718655	4676946	4574221	4468442	4005487	2968463	169	208408	4694634	50.73	61462	35032	22	46	0
EC-WW-55	Wastewater	SAMN41704540	399	166	100	73	47	35	5557754	5471530	5326057	5133431	4679503	4248153	236	354262	5518833	50.51	120802	55860	16	33	0
EC-WW-56	Wastewater	SAMN41704541	275	131	87	69	54	40	5251129	5212338	5110967	4987088	4743434	4228099	152	255623	5227187	50.61	97736	64442	19	35	0
EC-WW-57	Wastewater	SAMN41704542	191	89	54	49	43	29	5094165	5056900	4980338	4945696	4854043	4366017	125	563369	5080891	50.75	176490	78137	10	21	0
EC-WW-58	Wastewater	SAMN41704543	141	64	41	33	28	21	5187785	5165300	5112784	5056863	4970595	4728825	77	543776	5175008	50.57	247909	165628	8	14	0
EC-WW-59	Wastewater	SAMN41704544	168	80	56	49	41	29	4930075	4903109	4859995	4807570	4648155	4211201	100	464407	4918117	50.82	159017	81448	11	21	0
EC-WW-60	Wastewater	SAMN41704545	143	62	42	33	29	20	4995931	4967033	4924495	4865916	4807509	4514173	88	641391	4984726	50.67	223083	185533	6	12	0
EC-WW-61	Wastewater	SAMN41704546	131	34	24	22	22	17	4593139	4572299	4547797	4536506	4536506	4355384	39	731682	4575841	50.59	283665	199092	5	9	0
EC-WW-62	Wastewater	SAMN41704547	225	101	66	55	45	29	4973479	4921859	4849630	4770518	4605831	4023771	151	342543	4957841	50.79	133901	71158	13	25	0
EC-WW-63	Wastewater	SAMN41704548	214	76	44	37	31	24	5008984	4963982	4893697	4836477	4742691	4493655	115	375632	4990419	50.78	223226	118108	9	16	0
EC-WW-64	Wastewater	SAMN41704549	99	48	35	34	30	25	4688834	4668339	4644285	4636578	4565482	4396083	67	387825	4681942	50.65	233873	127058	8	16	0
EC-WW-65	Wastewater	SAMN41704550	349	175	108	90	66	35	5051087	5001293	4853138	4727832	4332472	3179122	199	209672	5018241	50.62	71398	39051	24	49	0
EC-WW-66	Wastewater	SAMN41704551	107	31	20	20	20	16	4801331	4785702	4760662	4760662	4760662	4628585	35	1163376	4788676	50.52	440508	227880	4	8	0
EC-WW-67	Wastewater	SAMN41704552	203	114	75	65	52	32	4697314	4664324	4573399	4499728	4288900	3533794	139	390587	4680437	50.76	101482	51269	15	32	0
EC-WW-68	Wastewater	SAMN41704553	169	79	59	55	44	31	4660433	4637188	4598035	4568243	4389916	3929172	91	239046	4645853	50.71	164853	72048	12	24	0
EC-WW-69	Wastewater	SAMN41704554	147	64	43	36	34	25	4795749	4766212	4722967	4673235	4644406	4340051	85	495213	4781954	50.75	211380	114646	8	17	0
EC-WW-70	Wastewater	SAMN41704555	328	155	96	77	50	27	5034119	4985580	4846511	4707352	4258753	3388930	176	278273	4999790	50.54	101194	40219	16	36	0
EC-WW-71	Wastewater	SAMN41704556	256	128	100	81	57	30	4538487	4504699	4436330	4292070	3867601	2848539	142	215125	4514591	50.79	67979	38865	21	42	0
EC-WW-72	Wastewater	SAMN41704557	96	59	38	31	26	21	5111094	5092604	5041408	4998541	4932321	4765228	79	801339	5105762	50.55	247774	88120	6	19	0
EC-WW-73	Wastewater	SAMN41704558	120	62	44	41	35	28	4712317	4689811	4651074	4628186	4521971	4256770	81	462929	4702519	50.74	160697	95142	9	18	0
EC-WW-74	Wastewater	SAMN41704559	88	53	37	32	29	22	5067717	5046918	5006185	4968986	4918597	4662404	77	657005	5064877	50.56	211893	63444	6	21	0
EC-WW-75	Wastewater	SAMN41704560	99	54	43	40	30	22	5012938	4991384	4960233	4936920	4787692	4516397	77	451037	5007912	50.77	224810	53992	9	22	0
EC-WW-76	Wastewater	SAMN41704561	119	52	39	33	29	21	5087973	5065115	5038629	4991550	4940776	4625526	71	407775	5078869	50.78	300194	138205	8	13	0
EC-WW-77	Wastewater	SAMN41704562	224	99	55	45	32	24	5170401	5124425	5019504	4945721	4745695	4474899	139	454097	5151711	50.37	177955	115124	10	18	0
EC-WW-78	Wastewater	SAMN41704563	111	67	35	26	22	15	5267237	5242564	5178396	5113780	5042695	4803937	94	920056	5262151	50.59	580828	65134	4	14	0
EC-WW-79	Wastewater	SAMN41704564	139	69	52	47	33	23	4768665	4741217	4710069	4677765	4447351	4080327	92	500218	4756700	50.67	205511	102530	8	16	0
EC-WW-80	Wastewater	SAMN41704565	77	39	26	24	19	13	5006044	4991451	4961794	4947648	4875142	4667595	52	1159885	5000413	50.56	385048	129401	4	12	0
EC-WW-81	Wastewater	SAMN41704566	89	29	19	18	17	14	4916414	4902426	4879745	4873292	4859636	4758562	36	913667	4907374	50.61	423399	227954	4	8	0
EC-WW-82	Wastewater	SAMN41704567	139	82	49	44	35	22	4837648	4810110	4734186	4698844	4549017	4070377	112	359005	4830978	50.58	224435	39643	9	29	0
EC-WW-83	Wastewater	SAMN41704568	238	125	69	55	40	27	5078289	5035528	4917244	4815141	4568173	4131358	161	387713	5061538	50.71	150861	77629	10	22	0
EC-WW-84	Wastewater	SAMN41704569	176	89	67	57	51	29	5089962	5064355	5022452	4955302	4856381	4050359	104	494742	5074900	50.59	130059	69293	11	25	0
EC-WW-85	Wastewater	SAMN41704570	300	126	82	72	48	36	5314730	5259879	5164759	5097694	4670713	4205931	169	249781	5287659	50.69	101933	66230	16	32	0
EC-WW-86	Wastewater	SAMN41704571	237	127	87	73	54	30	4621339	4590808	4496730	4394421	4085975	3187323	145	229847	4603379	50.89	95321	44276	17	36	0
EC-WW-87	Wastewater	SAMN41704572	203	116	67	55	41	30	5142879	5100547	4992232	4912030	4694718	4267961	161	577431	5131032	50.73	157126	33003	11	39	0
EC-WW-88	Wastewater	SAMN41704573	186	69	48	41	31	21	5191589	5151730	5101129	5050207	4866781	4492300	99	634666	5173593	50.51	198034	134216	8	16	0
EC-WW-89	Wastewater	SAMN41704574	164	65	48	44	38	26	5134801	5103351	5062645	5031137	4931889	4502196	91	484581	5120695	50.63	194008	112159	9	17	0
EC-WW-90	Wastewater	SAMN41704575	198	106	73	61	47	33	4759132	4727603	4644589	4554153	4335234	3811439	128	265285	4742734	50.71	113630	60008	16	29	0
EC-WW-91	Wastewater	SAMN41704576	108	51	39	38	38	30	4825138	4811481	4782433	4776655	4776655	4502879	56	684444	4814860	50.6	168775	94032	9	19	0
EC-WW-92	Wastewater	SAMN41704577	306	159	105	92	66	38	5139054	5089329	4950590	4857796	4484730	3455640	190	263107	5112768	50.8	68018	40111	23	47	0
EC-WW-93	Wastewater	SAMN41704578	180	80	56	48	43	23	5019317	4990874	4927057	4863307	4785253	4050363	95	577266	5002320	50.66	185293	86927	9	19	0
EC-WW-94	Wastewater	SAMN41704579	180	99	71	65	49	34	4683105	4663145	4597828	4558978	4315291	3774698	105	341863	4667662	50.68	93724	58708	14	30	0
EC-WW-95	Wastewater	SAMN41704580	196	94	71	65	56	35	5168345	5139598	5094805	5052623	4880766	4103819	109	451329	5150213	50.31	112562	59270	15	31	0
EC-WW-96	Wastewater	SAMN41704581	175	77	53	47	38	29	4609073	4575586	4530191	4483064	4334867	3962820	103	346808	4593704	50.77	135854	88749	12	22	0
