# Supplementary material for: Whole-Genome Analysis of Escherichia coli from One Health Sources: Evaluating Genetic Relatedness and Antimicrobial Resistance Carriage
Source: Antibiotics (Basel). 2025 Nov 14;14(11):1151. doi: 10.3390/antibiotics14111151 (PMC12649636; doi:10.3390/antibiotics14111151)
Supplement: Supplementary file 1 [file antibiotics-14-01151-s001.zip › Table S3.csv]

Table S3: Variable length k-mer clusters of E. coli genomes based on short-read whole-genome sequencing, as assigned by PopPUNK
New ID	PopPUNK Cluster	Phylogroup	Source	Serotype	Sequence Type	Phenotypic AMR	Class_level_resistance
EC-WeW-3	11	B1	Water--well water	-:H40	58	Susceptible	0
EC-WeW-15	11	B1	Water--well water	O81:H21	58	Susceptible	0
EC-WeW-22	11	B1	Water--well water	O88:H21	5565	Susceptible	0
EC-WeW-31	11	B1	Water--well water	-:H21	155	Susceptible	0
EC-WeW-33	11	B1	Water--well water	O45:H51	58	Susceptible	0
EC-WW-49	11	B1	Water--wastewater	O9:H34	155	AMP-STR-SSS-TET-SXT	4
EC-BC-102	11	B1	Fecal--broiler chicken	O88:H51	155	TET	1
EC-BC-110	11	B1	Fecal--broiler chicken	O153/O9:H21	155	GEN-STR-SSS	2
EC-FC-152	11	B1	Fecal--feedlot	O21:H25	58	STR-SSS-TET	3
EC-FC-153	11	B1	Fecal--feedlot	O21:H25	-	TET	1
EC-FC-164	11	B1	Fecal--feedlot	O102:H21	155	AMP-CHL-CRO-SSS-STR-SXT-TET	5
EC-FC-185	11	B1	Fecal--feedlot	O21:H25	58	SSS-STR-TET	3
EC-FC-189	11	B1	Fecal--feedlot	O153:H12	155	STR-TET	2
EC-RMC-202	11	B1	Retail meat--chicken	O8:H25	58	AMP	1
EC-RMC-214	11	B1	Retail meat--chicken	O29:H34	58	[CIP]-GEN-NAL-STR-SSS-TET	4
EC-RMB-215	11	B1	Retail meat--beef	O22:H21	58	TET	1
EC-RMB-225	11	B1	Retail meat--beef	O86:H51	155	STR-SSS-TET-SXT	3
EC-RMC-227	11	B1	Retail meat--chicken	O9:H25	58	AMP-GEN-STR-SSS-SXT	3
EC-RMB-233	11	B1	Retail meat--beef	O102:H21	155	AMP-CHL-STR-SSS-TET	5
EC-RMB-238	11	B1	Retail meat--beef	O64:H20	155	GEN-STR-SSS-TET	3
EC-RMC-240	11	B1	Retail meat--chicken	-:H21	616	Susceptible	0
EC-RMC-251	11	B1	Retail meat--chicken	O88:H51	155	GEN-STR-SSS-TET	3
EC-RMB-253	11	B1	Retail meat--beef	O39:H21	58	[CIP]-NAL	1
EC-RMC-262	11	B1	Retail meat--chicken	O8:H25	58	AMP-GEN-STR-SSS-TET	4
EC-RMB-263	11	B1	Retail meat--beef	O9:H17	58	AMP-STR-SSS-SXT	3
EC-RMC-265	11	B1	Retail meat--chicken	O153/O9:H21	-	Susceptible	0
EC-RMB-277	11	B1	Retail meat--beef	O9/O30:H21	683	[AMC]-AMP-CRO-CHL-[CIP]-STR-TET	4
EC-RMB-287	11	B1	Retail meat--beef	O88:H4	58	Susceptible	0
EC-WeW-18	5	A	Water--well water	O5:H10	43	Susceptible	0
EC-WeW-26	5	A	Water--well water	-:H39	10	Susceptible	0
EC-WeW-46	5	A	Water--well water	O74:H39	10	AMP-CHL-STR-TET-SSS	5
EC-WW-56	5	A	Water--wastewater	O19:H4	10	AMP-SSS-SXT	2
EC-WW-94	5	A	Water--wastewater	O89:H10	744	AMP-AZI-CHL-CIP-NAL-STR-SSS-TET-SXT	7
EC-WW-95	5	A	Water--wastewater	O12:H48	10	NAL-TET	2
EC-WW-96	5	A	Water--wastewater	-:H32	5265	Susceptible	0
EC-BC-103	5	A	Fecal--broiler chicken	O123/O186:H40	752	[CIP]-NAL-STR	2
EC-BC-112	5	A	Fecal--broiler chicken	-:H40	10	AMP-STR	2
EC-BC-116	5	A	Fecal--broiler chicken	O6:H10	43	[CIP]-NAL	1
EC-FC-156	5	A	Fecal--feedlot	O45:H4	6617	AMP-STR-TET	3
EC-BC-118	5	A	Fecal--broiler chicken	O123/O186:H40	752	GEN-NAL-SSS-STR	4
EC-BC-119	5	A	Fecal--broiler chicken	-:H40	10	AMP-STR	2
EC-BC-120	5	A	Fecal--broiler chicken	-:H40	10	AMP-STR	2
EC-BC-125	5	A	Fecal--broiler chicken	O113:H4	1141	Susceptible	0
EC-BC-130	5	A	Fecal--broiler chicken	O123/O186:H40	752	AMP-NAL-SSS-STR-SXT-TET	5
EC-BC-138	5	A	Fecal--broiler chicken	O162/O101:H12	10	Susceptible	0
EC-BC-144	5	A	Fecal--broiler chicken	O13/O135:H48	10	Susceptible	0
EC-FC-170	5	A	Fecal--feedlot	O13/O135:H11	10	TET	1
EC-FC-175	5	A	Fecal--feedlot	O45:H4	-	AMP-STR-TET	3
EC-FC-181	5	A	Fecal--feedlot	O13/O135:H48	10	TET	1
EC-FC-182	5	A	Fecal--feedlot	O45:H4	6617	STR	1
EC-RMC-208	5	A	Retail meat--chicken	O132:H28	10	GEN-STR-TET	2
EC-RMC-283	5	A	Retail meat--chicken	O13/O135:H48	10	AMP-GEN-STR-SSS-TET	4
EC-RMC-286	5	A	Retail meat--chicken	O71:H48	10	Susceptible	0
EC-WeW-9	65	A	Water--well water	O13/O135:H30	399	Susceptible	0
EC-WeW-11	65	A	Water--well water	O27:H7	399	Susceptible	0
EC-WeW-13	65	A	Water--well water	O8:H30	399	Susceptible	0
EC-WeW-16	65	A	Water--well water	O25:H12	399	Susceptible	0
EC-WeW-17	65	A	Water--well water	O15:H12	399	Susceptible	0
EC-WeW-19	65	A	Water--well water	O125:H25	635	Susceptible	0
EC-WeW-23	65	A	Water--well water	O13/O135:H30	399	Susceptible	0
EC-WeW-40	65	A	Water--well water	O11:H25	635	Susceptible	0
EC-WW-65	65	A	Water--wastewater	O36:H25	635	NAL	1
EC-WW-92	65	A	Water--wastewater	O132:H12	399	Susceptible	0
EC-RMB-260	65	A	Retail meat--beef	O15:H12	399	[CHL]	0
EC-RMB-278	65	A	Retail meat--beef	O15:H12	399	Susceptible	0
EC-BC-100	26	B1	Fecal--broiler chicken	-:H7	328	AMP-GEN-STR-SSS-TET	4
EC-FC-149	26	B1	Fecal--feedlot	O153/O178:H7	10895	STR-SSS-TET	3
EC-FC-150	26	B1	Fecal--feedlot	O153/O178:H7	10895	STR-SSS-TET	3
EC-BC-127	26	B1	Fecal--broiler chicken	-:H7	328	Susceptible	0
EC-FC-160	26	B1	Fecal--feedlot	O105:H7	1890	Susceptible	0
EC-FC-166	26	B1	Fecal--feedlot	O153/O178:H7	10895	SSS-STR-TET	3
EC-FC-168	26	B1	Fecal--feedlot	O153/O178:H7	278	Susceptible	0
EC-FC-171	26	B1	Fecal--feedlot	O153/O178:H7	278	Susceptible	0
EC-RMB-228	26	B1	Retail meat--beef	O76:H7	795	Susceptible	0
EC-RMB-274	26	B1	Retail meat--beef	O23:H12	278	TET	1
EC-WeW-1	38	B1	Water--well water	O150:H8	906	Susceptible	0
EC-WeW-41	38	B1	Water--well water	O10:H42	164	Susceptible	0
EC-WeW-42	38	B1	Water--well water	O150:H8	7893	Susceptible	0
EC-FC-151	38	B1	Fecal--feedlot	-:H8	6488	SSS-TET	2
EC-FC-154	38	B1	Fecal--feedlot	-:H8	6488	STR-SSS-TET	3
EC-FC-180	38	B1	Fecal--feedlot	O10:H42	164	STR-TET	2
EC-FC-188	38	B1	Fecal--feedlot	-:H8	6488	STR-TET	2
EC-RMB-242	38	B1	Retail meat--beef	-:H8	6488	TET	1
EC-WW-85	21	G	Water--wastewater	O53:H4	117	AZI-CIP-NAL-TET	3
EC-RMC-206	21	G	Retail meat--chicken	O53:H4	117	AMP-STR	2
EC-RMC-229	21	G	Retail meat--chicken	O11:H4	117	Susceptible	0
EC-RMC-258	21	G	Retail meat--chicken	O125:H4	117	STR-SSS-TET	3
EC-RMC-269	21	G	Retail meat--chicken	O114:H4	117	Susceptible	0
EC-RMC-281	21	G	Retail meat--chicken	O153:H4	117	[CIP]-NAL	1
EC-RMC-282	21	G	Retail meat--chicken	O53:H4	117	STR-SSS-TET	3
EC-WW-67	28_753	A	Water--wastewater	O107/O117:H54	10	TET	1
EC-BC-111	28_753	A	Fecal--broiler chicken	O99:H32	-	STR-SSS-TET	3
EC-FC-163	28_753	A	Fecal--feedlot	O70:H32	10	Susceptible	0
EC-FC-172	28_753	A	Fecal--feedlot	O5:H32	10	TET	1
EC-FC-187	28_753	A	Fecal--feedlot	O70:H32	10	Susceptible	0
EC-RMB-254	28_753	A	Retail meat--beef	O73/O77/O17/O44/O106:H31	10	TET	1
EC-BC-97	35	A	Fecal--broiler chicken	O80:H26	189	AMP-STR	2
EC-BC-108	35	A	Fecal--broiler chicken	O80:H26	189	CHL-STR-SSS	3
EC-BC-124	35	A	Fecal--broiler chicken	O80:H26	189	TET	1
EC-BC-141	35	A	Fecal--broiler chicken	O80:H19	165	Susceptible	0
EC-FC-167	35	A	Fecal--feedlot	O154:H16	165	Susceptible	0
EC-WeW-27	610	B1	Water--well water	O105:H25	1080	Susceptible	0
EC-FC-179	610	B1	Fecal--feedlot	O105:H25	1080	SSS-STR-TET	3
EC-FC-186	610	B1	Fecal--feedlot	O105:H25	1080	SSS-STR-TET	3
EC-FC-191	610	B1	Fecal--feedlot	O105:H25	1080	SSS-STR-TET	3
EC-RMB-284	610	B1	Retail meat--beef	O105:H25	1080	Susceptible	0
EC-WW-63	10	D	Water--wastewater	O15:H18	69	AMP-STR-SSS-TET	4
EC-BC-114	10	D	Fecal--broiler chicken	O23:H6	69	AMP	1
EC-RMB-210	10	D	Retail meat--beef	O77/O17/O44/O106:H18	69	GEN-NAL-STR-SSS	3
EC-RMB-244	10	D	Retail meat--beef	O77/O17/O44/O106:H18	106	STR-SSS-TET	3
EC-WeW-8	14	B1	Water--well water	O146:H21	442	Susceptible	0
EC-WeW-34	14	B1	Water--well water	O146:H21	442	Susceptible	0
EC-FC-173	14	B1	Fecal--feedlot	O146:H21	442	TET	1
EC-RMB-270	14	B1	Retail meat--beef	O146:H21	442	TET	1
EC-WW-64	27	B1	Water--wastewater	-:H31	101	AMP-STR-SSS	3
EC-RMC-211	27	B1	Retail meat--chicken	O45:H8	101	[CIP]-GEN-NAL-STR-SSS-TET	4
EC-RMC-256	27	B1	Retail meat--chicken	O88:H8	101	AMP-[GEN]-STR-SSS-TET	4
EC-RMB-257	27	B1	Retail meat--beef	O88:H8	101	CHL-STR-SSS-TET-SXT	4
EC-WW-53	33	B1	Water--wastewater	O169:H8	297	Susceptible	0
EC-WW-57	33	B1	Water--wastewater	O179:H8	-	TET	1
EC-BC-133	33	B1	Fecal--broiler chicken	O45:H8	297	Susceptible	0
EC-RMC-267	33	B1	Retail meat--chicken	O45:H8	297	TET	1
EC-WeW-30	107	B1	Water--well water	-:H11	295	Susceptible	0
EC-RMC-194	107	B1	Retail meat--chicken	-:H16	295	AMP-[CHL]-STR-SSS-TET	4
EC-BC-131	107	B1	Fecal--broiler chicken	-:H16	295	Susceptible	0
EC-RMC-231	107	B1	Retail meat--chicken	-:H16	295	AMP-STR-TET	3
EC-WW-58	36	B2	Water--wastewater	O2:H6	998	STR-SSS-TET-SXT	3
EC-WW-80	36	B2	Water--wastewater	O2:H6	998	Susceptible	0
EC-WW-81	36	B2	Water--wastewater	O2:H6	998	Susceptible	0
EC-WeW-36	58	B1	Water--well water	O103:H21	2354	Susceptible	0
EC-BC-104	58	B1	Fecal--broiler chicken	O109:H21	40	Susceptible	0
EC-BC-140	58	B1	Fecal--broiler chicken	O109:H21	40	AMP-SSS-STR-SXT	4
EC-BC-142	80	B1	Fecal--broiler chicken	-:H21	602	AMP-STR-TET	3
EC-RMC-207	80	B1	Retail meat--chicken	-:H21	602	SSS-TET	2
EC-RMC-279	80	B1	Retail meat--chicken	-:H21	602	TET	1
EC-WW-91	84	B1	Water--wastewater	O6:H49	1079	Susceptible	0
EC-RMC-245	84	B1	Retail meat--chicken	O6:H49	1079	Susceptible	0
EC-RMB-261	84	B1	Retail meat--beef	O6:H49	1079	AMP-CHL-STR-SSS-TET	5
EC-BC-122	115	D	Fecal--broiler chicken	O17/O77/O44/O106:H41	720	TET	1
EC-BC-123	115	D	Fecal--broiler chicken	O17/O77/O44/O106:H41	720	TET	1
EC-BC-134	115	D	Fecal--broiler chicken	O77/O17/O44/O106:H41	720	AMC-AMP-CRO-FOX-NAL	2
EC-RMB-209	127	A	Retail meat--beef	-:H12	607	Susceptible	0
EC-RMB-230	127	A	Retail meat--beef	O10:H12	607	Susceptible	0
EC-RMB-248	127	A	Retail meat--beef	O10:H12	607	Susceptible	0
EC-WW-79	131	A	Water--wastewater	O173:H10	2705	AMP-CRO-CHL-SSS-TET-SXT	4
EC-BC-128	131	A	Fecal--broiler chicken	-:H10	2705	AMP-CHL-TET	3
EC-BC-129	131	A	Fecal--broiler chicken	-:H10	2705	AMP-CHL-TET	3
EC-WW-82	190	F	Water--wastewater	O153:H25	1722	AMP-CRO-STR-SSS-SXT	3
EC-RMB-235	190	F	Retail meat--beef	O1:H25	1722	Susceptible	0
EC-RMC-236	190	F	Retail meat--chicken	O1:H25	1722	Susceptible	0
EC-WeW-4	1407	B1	Water--well water	O8:H14	1086	Susceptible	0
EC-WeW-5	1407	B1	Water--well water	O8:H14	1086	Susceptible	0
EC-WeW-10	1407	B1	Water--well water	O8:H14	1086	Susceptible	0
EC-FC-157	6	B1	Fecal--feedlot	O128:H2	20	STR-TET	2
EC-FC-159	6	B1	Fecal--feedlot	O128:H2	20	Susceptible	0
EC-WW-72	8	B2	Water--wastewater	-:H1	-	Susceptible	0
EC-WW-77	8	B2	Water--wastewater	O6:H1	73	NAL	1
EC-WW-78	9	B2	Water--wastewater	O1:H7	95	AMP	1
EC-RMC-272	9	B2	Retail meat--chicken	O25:H4	95	TET	1
EC-WeW-21	18	B1	Water--well water	O8:H19	162	Susceptible	0
EC-RMC-213	18	B1	Retail meat--chicken	O8:H28	162	Susceptible	0
EC-BC-99	20	D	Fecal--broiler chicken	O132:H15	38	[FOX]-[CIP]-NAL-STR-TET	3
EC-RMC-218	20	D	Retail meat--chicken	O7:H18	38	GEN-STR-SSS	2
EC-RMB-200	37	B1	Retail meat--beef	O113:H21	56	AMP-STR-TET	3
EC-RMB-204	37	B1	Retail meat--beef	O113:H21	56	AMP-STR-TET	3
EC-BC-106	45	A	Fecal--broiler chicken	O7:H4	93	AMC-AMP-CRO-FOX-GEN-STR-SSS-TET	4
EC-RMC-201	45	A	Retail meat--chicken	O7:H4	-	AMP-STR-TET	3
EC-RMB-222	111	B1	Retail meat--beef	O108:H2	847	TET	1
EC-RMB-247	111	B1	Retail meat--beef	O108:H2	847	TET	1
EC-RMB-243	117	B1	Retail meat--beef	O8:H8	109	TET	1
EC-RMB-273	117	B1	Retail meat--beef	O133:H8	109	TET	1
EC-BC-115	125	B1	Fecal--broiler chicken	O45:H8	212	Susceptible	0
EC-RMC-275	125	B1	Retail meat--chicken	O18:H49	212	Susceptible	0
EC-WeW-20	132	A	Water--well water	O21:H38	-	Susceptible	0
EC-WeW-24	132	A	Water--well water	O75:H38	1316	Susceptible	0
EC-BC-137	135	F	Fecal--broiler chicken	O83:H42	1485	CIP-GEN-NAL-SSS-STR-TET	4
EC-RMC-249	135	F	Retail meat--chicken	O83:H42	1485	AMP-STR-SSS-SXT	3
EC-BC-107	138	B1	Fecal--broiler chicken	O84:H20	2040	AMC-AMP-CRO-FOX-GEN-STR-SSS-TET	4
EC-BC-136	138	B1	Fecal--broiler chicken	O150:H20	191	Susceptible	0
EC-WW-90	156	A	Water--wastewater	O66:H25	-	AMP-NAL	2
EC-FC-147	156	A	Fecal--feedlot	O146:H20	3021	[TET]	0
EC-FC-169	179	B1	Fecal--feedlot	O156:H8	327	TET	1
EC-RMB-212	179	B1	Retail meat--beef	O156:H8	327	Susceptible	0
EC-BC-139	188	B1	Fecal--broiler chicken	O4:H49	1844	AMP	1
EC-RMC-250	188	B1	Retail meat--chicken	O8:H49	1844	AMP	1
EC-WeW-25	293	B1	Water--well water	O166:H49	1246	Susceptible	0
EC-FC-174	293	B1	Fecal--feedlot	O166:H49	1246	Susceptible	0
EC-FC-148	326	B1	Fecal--feedlot	O45:H4	336	CHL-STR-SSS-TET	4
EC-FC-184	326	B1	Fecal--feedlot	O45:H4	336	CHL-SSS-STR-TET	4
EC-FC-183	1408	A	Fecal--feedlot	O123/O186:H36	10	Susceptible	0
EC-FC-190	1408	A	Fecal--feedlot	O123/O186:H36	10	AMP-CHL-SSS-STR-TET	5
EC-WeW-7	51_236	B1	Water--well water	O125:H19	1611	Susceptible	0
EC-FC-161	51_236	B1	Fecal--feedlot	O96:H19	1611	Susceptible	0
EC-WeW-2	12	C	Water--well water	O8:H9	410	Susceptible	0
EC-RMC-234	31	F	Retail meat--chicken	O49:H10	648	[CIP]-NAL-TET	2
EC-RMC-266	31	F	Retail meat--chicken	O49:H10	648	Susceptible	0
EC-RMC-259	91	B1	Retail meat--chicken	O83:H7	1727	Susceptible	0
EC-RMB-264	91	B1	Retail meat--beef	-:H7	1727	TET	1
EC-WW-88	15	B2	Water--wastewater	O75:H5	1193	AMP-AZI-CIP-NAL	3
EC-WW-89	17	B2	Water--wastewater	O4:H1	12	AMP-STR-SSS	3
EC-WW-55	24	D	Water--wastewater	O2/O50:H4	405	AMP-STR-SSS-SXT	3
EC-WW-75	25	B2	Water--wastewater	O16:H5	5640	AMP-AZI-SSS-SXT	3
EC-WW-59	29	B1	Water--wastewater	O45:H45	641	TET	1
EC-BC-98	46	A	Fecal--broiler chicken	O176:H11	48	Susceptible	0
EC-WeW-32	50	B1	Water--well water	O154:H38	154	Susceptible	0
EC-RMC-224	68	B2	Retail meat--chicken	O2:H1	429	AMC-AMP-CRO-FOX-GEN-STR-SSS-TET	4
EC-FC-146	69	B1	Fecal--feedlot	O49:H12	156	SSS-TET	2
EC-WW-76	4	B2	Water--wastewater	O25:H4	131	AMP-AZI-GEN-SSS-TET-SXT	5
EC-WW-71	70	A	Water--wastewater	O25:H16	1312	NAL	1
EC-WeW-43	74	B1	Water--well water	O168:H8	718	Susceptible	0
EC-WW-61	78	B2	Water--wastewater	O46:H31	420	NAL	1
EC-WW-54	85	A	Water--wastewater	O3:H4	216	Susceptible	0
EC-WeW-45	90	B1	Water--well water	O148:H8	448	Susceptible	0
EC-RMB-255	92	A	Retail meat--beef	O82:H4	10	Susceptible	0
EC-BC-113	93	D	Fecal--broiler chicken	O7:H6	362	Susceptible	0
EC-WeW-6	94	B1	Water--well water	O46/O8/O134:H21	345	Susceptible	0
EC-RMB-196	112	B1	Retail meat--beef	O43:H2	937	TET	1
EC-FC-162	122	A	Fecal--feedlot	O157:H29	515	TET	1
EC-FC-178	139	B1	Fecal--feedlot	O87:H7	1704	TET	1
EC-RMB-237	149	B1	Retail meat--beef	O18:H7	1463	GEN-STR-TET	2
EC-FC-165	153	B1	Fecal--feedlot	O175:H16	603	Susceptible	0
EC-WW-52	154	B1	Water--wastewater	O7:H21	401	Susceptible	0
EC-WW-51	164	A	Water--wastewater	O159:H43	218	Susceptible	0
EC-BC-132	168	E	Fecal--broiler chicken	-:H45	1011	Susceptible	0
EC-RMB-203	201	B1	Retail meat--beef	O8:H7	2163	Susceptible	0
EC-RMB-217	202	B1	Retail meat--beef	O3:H38	4198	TET	1
EC-RMC-226	205	B1	Retail meat--chicken	O128:H35	1147	SSS	1
EC-WW-84	207	B1	Water--wastewater	O185:H8	2522	TET	1
EC-RMC-223	216	B1	Retail meat--chicken	O22:H28	2853	Susceptible	0
EC-FC-155	222	B1	Fecal--feedlot	O103:H2	2307	TET	1
EC-WW-86	223	A	Water--wastewater	-:H4	44	CIP-NAL	1
EC-RMB-246	224	D	Retail meat--beef	O77/O17/O44/O106/O73:H18	2	Susceptible	0
EC-BC-121	228	A	Fecal--broiler chicken	-:H21	1564	AMP-GEN-SSS-TET	4
EC-WW-87	237	A	Water--wastewater	O51:H21	181	SSS-TET	2
EC-WW-50	251	B1	Water--wastewater	O84:H14	2144	TET	1
EC-WW-70	252	A	Water--wastewater	O130:H12	5295	Susceptible	0
EC-WeW-38	253	D	Water--well water	O126:H20	714	Susceptible	0
EC-WW-68	276	B1	Water--wastewater	O159:H9	2952	AMP-STR-TET	3
EC-WW-93	278	B1	Water--wastewater	O88:H25	1679	Susceptible	0
EC-WeW-47	300	A	Water--well water	O9:H4	1421	AMP-CHL-TET	3
EC-RMC-241	302	A	Retail meat--chicken	-:H4	665	Susceptible	0
EC-WeW-37	303	B1	Water--well water	O8:H19	2079	Susceptible	0
EC-FC-192	340	B1	Fecal--feedlot	O163:H23	939	Susceptible	0
EC-RMB-198	343	B1	Retail meat--beef	-:H8	3234	Susceptible	0
EC-BC-135	440	E	Fecal--broiler chicken	O4:H45	2485	Susceptible	0
EC-FC-145	456	A	Fecal--feedlot	O134/O46:H52	7207	AMP-STR-TET	3
EC-WW-62	471	B1	Water--wastewater	O170:H16	2016	AMC-AMP-FOX-SSS-TET-SXT	3
EC-WW-74	476	D	Water--wastewater	O166:H15	70	[CIP]-TET	1
EC-RMB-195	477	A	Retail meat--beef	O62:H12	12212	Susceptible	0
EC-RMB-268	481	B1	Retail meat--beef	O8:H8	109	STR-TET	2
EC-BC-109	483	B1	Fecal--broiler chicken	O21:H19	1167	[AMC]-AMP-TET	2
EC-RMB-276	490	B1	Retail meat--beef	O116:H48	3519	TET	1
EC-BC-143	538	D	Fecal--broiler chicken	O8/O155:H41	5853	Susceptible	0
EC-RMC-193	571	D	Retail meat--chicken	O22:H2	1914	[CIP]-NAL-SSS	2
EC-FC-158	591	B1	Fecal--feedlot	-:H2	5973	Susceptible	0
EC-RMC-285	651	B1	Retail meat--chicken	O125:H16	295	GEN-STR-SSS-SXT	2
EC-RMC-271	829	E	Retail meat--chicken	O38:H39	8652	[CHL]	0
EC-WeW-29	843	B1	Water--well water	O88:H25	1395	Susceptible	0
EC-WeW-48	864	B2	Water--well water	O2:H14	8978	Susceptible	0
EC-RMC-205	912	B1	Retail meat--chicken	O153/O178:H2	3721	Susceptible	0
EC-BC-105	926	D	Fecal--broiler chicken	O77/O17/O44/O106/O73:H45	4243	AMC-AMP-CRO-FOX	1
EC-FC-176	942	A	Fecal--feedlot	O76:H4	195	Susceptible	0
EC-RMB-221	957	B1	Retail meat--beef	-:H28	2536	AMP-STR-TET	3
EC-BC-101	979	A	Fecal--broiler chicken	O176:H12	10	GEN-STR-SSS-TET	3
EC-WW-69	1023	B1	Water--wastewater	O8:H7	2313	AMP-CHL-STR-TET	4
EC-WW-73	1053	B1	Water--wastewater	O110:H16	8097	Susceptible	0
EC-WW-83	1094	A	Water--wastewater	O13/O135:H30	176	Susceptible	0
EC-BC-117	1112	B1	Fecal--broiler chicken	O157:H19	763	AMC-AMP-CRO-FOX-STR-TET	3
EC-WeW-39	1191	B1	Water--well water	O7:H2	7249	Susceptible	0
EC-WeW-44	1409	B1	Water--well water	O85:H28	1205	Susceptible	0
EC-WeW-35	1410	B1	Water--well water	O91:H28	12427	Susceptible	0
EC-WeW-28	1411	Clade V	Water--well water	-:-	5600	Susceptible	0
EC-WeW-14	1412	B1	Water--well water	O22:H7	3232	TET	1
EC-WeW-12	1413	B2	Water--well water	O18:H7	4218	Susceptible	0
EC-WW-66	1414	B2	Water--wastewater	O83:H7	-	Susceptible	0
EC-WW-60	1415	B1	Water--wastewater	O65:H7	5082	Susceptible	0
EC-RMC-239	1416	A	Retail meat--chicken	O13/O135:H30	8577	SSS-TET-SXT	2
EC-RMC-232	1417	B1	Retail meat--chicken	O153/O178:H16	10547	Susceptible	0
EC-RMC-219	1418	B1	Retail meat--chicken	O75:H34	10735	AMP-STR-TET	3
EC-RMC-197	1419	D	Retail meat--chicken	O25:H9	115	[FOX]-GEN-STR-SSS-TET	3
EC-RMB-280	1420	E	Retail meat--beef	O77/O17/O44/O106/O73:H45	6645	Susceptible	0
EC-RMB-252	1421	A	Retail meat--beef	O6:H4	-	CHL-STR-SSS	3
EC-RMB-220	1422	B1	Retail meat--beef	O174:H2	1148	STR-SSS-TET	3
EC-RMB-216	1423	B1	Retail meat--beef	O18:H49	154	AMP-CHL-STR-SSS-TET	5
EC-BC-126	1424	A	Fecal--broiler chicken	O86:H32	7848	Susceptible	0
EC-FC-177	176_1131	B1	Fecal--feedlot	-:H10	441	Susceptible	0
EC-RMC-199	189_698	B2	Retail meat--chicken	-:H4	1170	[CIP]-NAL	1
