# Supplementary material for: Whole-Genome Analysis of Escherichia coli from One Health Sources: Evaluating Genetic Relatedness and Antimicrobial Resistance Carriage
Source: Antibiotics (Basel). 2025 Nov 14;14(11):1151. doi: 10.3390/antibiotics14111151 (PMC12649636; doi:10.3390/antibiotics14111151)
Supplement: Supplementary file 1 [file antibiotics-14-01151-s001.zip › Table S4.xlsx]

## Sheet: Broiler chicken fecal
Table S4: Over and underrepresented genes among E. coli isolates of each isolation source, as assigned by Scoary.
Gene	Non-unique Gene name	Annotation	Number_pos_present_in	Number_neg_present_in	Number_pos_not_present_in	Number_neg_not_present_in	Sensitivity	Specificity	Odds_ratio	Naive_p	Bonferroni_p	Benjamini_H_p
group_611		hypothetical protein	12	0	36	238	25	100	inf	1.40791e-10	2.72233e-06	2.72233e-06
yjdJ_2	yjdJ_2	putative protein YjdJ	11	0	37	238	22.9167	100	inf	1.04642e-09	2.02335e-05	3.45535e-06
group_12217		hypothetical protein	13	2	35	236	27.0833	99.1597	43.8286	1.50682e-09	2.91359e-05	3.45535e-06
group_10690		hypothetical protein	13	2	35	236	27.0833	99.1597	43.8286	1.50682e-09	2.91359e-05	3.45535e-06
group_9143		hypothetical protein	13	2	35	236	27.0833	99.1597	43.8286	1.50682e-09	2.91359e-05	3.45535e-06
group_9069		hypothetical protein	13	2	35	236	27.0833	99.1597	43.8286	1.50682e-09	2.91359e-05	3.45535e-06
group_5306		hypothetical protein	13	2	35	236	27.0833	99.1597	43.8286	1.50682e-09	2.91359e-05	3.45535e-06
tir	tir	Translocated intimin receptor Tir	13	2	35	236	27.0833	99.1597	43.8286	1.50682e-09	2.91359e-05	3.45535e-06
group_7231		hypothetical protein	12	1	36	237	25	99.5798	79	1.6083e-09	3.10981e-05	3.45535e-06
group_768		hypothetical protein	17	8	31	230	35.4167	96.6387	15.7661	1.8209e-09	3.5209e-05	3.5209e-06
group_12309		hypothetical protein	24	25	24	213	50	89.4958	8.52	3.42234e-09	6.61744e-05	6.01585e-06

## Sheet: Feedlot fecal
Table S4: Over and underrepresented genes among E. coli isolates of each isolation source, as assigned by Scoary.
Gene	Non-unique Gene name	Annotation	Number_pos_present_in	Number_neg_present_in	Number_pos_not_present_in	Number_neg_not_present_in	Sensitivity	Specificity	Odds_ratio	Naive_p	Bonferroni_p	Benjamini_H_p
caeA	caeA	Carboxylesterase A	38	35	10	203	79.1667	85.2941	22.04	3.73816e-18	7.2281e-14	7.2281e-14
hlyD	hlyD	Hemolysin secretion protein D plasmid	19	3	29	235	39.5833	98.7395	51.3218	6.12362e-14	1.18406e-09	4.02219e-10
hlyB	hlyB	Alpha-hemolysin translocation ATP-binding protein HlyB	23	9	25	229	47.9167	96.2185	23.4089	7.42276e-14	1.43526e-09	4.02219e-10
ybdM_2	ybdM_2	putative protein YbdM	26	15	22	223	54.1667	93.6975	17.5697	8.32062e-14	1.60887e-09	4.02219e-10
hlyA	;hlyA	hypothetical protein;Hemolysin chromosomal;Hemolysin plasmid	23	10	25	228	47.9167	95.7983	20.976	2.21922e-13	4.29108e-09	8.58216e-10
group_9147		hypothetical protein	19	4	29	234	39.5833	98.3193	38.3276	3.15418e-13	6.09893e-09	1.01649e-09
group_7654	;yhdJ_2;yhdJ_3	hypothetical protein;DNA adenine methyltransferase YhdJ	36	48	12	190	75	79.8319	11.875	5.45061e-13	1.05393e-08	1.3707e-09
group_9512		hypothetical protein	25	15	23	223	52.0833	93.6975	16.1594	5.6711e-13	1.09656e-08	1.3707e-09
group_4726		hypothetical protein	38	58	10	180	79.1667	75.6303	11.7931	1.17868e-12	2.27909e-08	2.53232e-09
hlyC	hlyC	Hemolysin-activating lysine-acyltransferase HlyC	22	10	26	228	45.8333	95.7983	19.2923	1.51709e-12	2.93344e-08	2.93344e-09
cdiA1~~~cdiA_2~~~cdiA_4	;cdiA1;cdiA_2;cdiA_4	hypothetical protein;tRNA nuclease CdiA	22	11	26	227	45.8333	95.3782	17.4615	4.10742e-12	7.9421e-08	7.22009e-09
group_7953		hypothetical protein	19	6	29	232	39.5833	97.479	25.3333	5.05637e-12	9.777e-08	7.52077e-09
group_7945		hypothetical protein	19	6	29	232	39.5833	97.479	25.3333	5.05637e-12	9.777e-08	7.52077e-09
group_12170		hypothetical protein	18	5	30	233	37.5	97.8992	27.96	9.43547e-12	1.82444e-07	1.09681e-08
group_9851		hypothetical protein	18	5	30	233	37.5	97.8992	27.96	9.43547e-12	1.82444e-07	1.09681e-08
group_6783		hypothetical protein	26	21	22	217	54.1667	91.1765	12.2121	9.54258e-12	1.84515e-07	1.09681e-08
group_11442		hypothetical protein	21	10	27	228	43.75	95.7983	17.7333	9.89368e-12	1.91304e-07	1.09681e-08
group_5275		hypothetical protein	38	63	10	175	79.1667	73.5294	10.5556	1.02103e-11	1.97426e-07	1.09681e-08
proQ_1~~~finO_1	;proQ_1;finO_1	hypothetical protein;RNA chaperone ProQ;Fertility inhibition protein	15	2	33	236	31.25	99.1597	53.6364	3.16246e-11	6.11493e-07	3.21839e-08
group_7000		hypothetical protein	26	23	22	215	54.1667	90.3361	11.0474	3.68746e-11	7.13008e-07	3.39528e-08
group_6944		hypothetical protein	26	23	22	215	54.1667	90.3361	11.0474	3.68746e-11	7.13008e-07	3.39528e-08
group_12439		hypothetical protein	32	42	16	196	66.6667	82.3529	9.33333	4.48697e-11	8.676e-07	3.88146e-08
group_4596		hypothetical protein	28	29	20	209	58.3333	87.8151	10.0897	4.61696e-11	8.92735e-07	3.88146e-08
group_8159		hypothetical protein	21	12	27	226	43.75	94.958	14.6481	6.39968e-11	1.23744e-06	5.15601e-08
group_5167		hypothetical protein	35	55	13	183	72.9167	76.8908	8.95804	8.63187e-11	1.66906e-06	6.67623e-08
pdeL_2~~~pdeL	pdeL_2;;pdeL	Cyclic di-GMP phosphodiesterase PdeL;hypothetical protein	16	4	32	234	33.3333	98.3193	29.25	1.08722e-10	2.10225e-06	8.08559e-08
group_7524		hypothetical protein	26	25	22	213	54.1667	89.4958	10.0691	1.3009e-10	2.51542e-06	9.31638e-08
group_7092		hypothetical protein	25	23	23	215	52.0833	90.3361	10.1607	2.04087e-10	3.94622e-06	1.40936e-07
group_11851		hypothetical protein	13	1	35	237	27.0833	99.5798	88.0286	2.28143e-10	4.41137e-06	1.42302e-07
group_10471		hypothetical protein	13	1	35	237	27.0833	99.5798	88.0286	2.28143e-10	4.41137e-06	1.42302e-07
group_10002	cysH_2;	Phosphoadenosine phosphosulfate reductase;hypothetical protein	13	1	35	237	27.0833	99.5798	88.0286	2.28143e-10	4.41137e-06	1.42302e-07
group_7493		hypothetical protein	25	24	23	214	52.0833	89.916	9.69203	3.78266e-10	7.31415e-06	2.11689e-07
group_11729		IS3 family transposase IS2	16	5	32	233	33.3333	97.8992	23.3	4.05074e-10	7.8325e-06	2.11689e-07
group_7300		hypothetical protein	16	5	32	233	33.3333	97.8992	23.3	4.05074e-10	7.8325e-06	2.11689e-07
tibC	tibC	Glycosyltransferase TibC	16	5	32	233	33.3333	97.8992	23.3	4.05074e-10	7.8325e-06	2.11689e-07
group_3060		hypothetical protein	16	5	32	233	33.3333	97.8992	23.3	4.05074e-10	7.8325e-06	2.11689e-07
group_1040		hypothetical protein	16	5	32	233	33.3333	97.8992	23.3	4.05074e-10	7.8325e-06	2.11689e-07
group_9889	arcC1_1	Carbamate kinase 1	21	15	27	223	43.75	93.6975	11.563	7.28016e-10	1.40769e-05	3.49946e-07
group_9788		hypothetical protein	21	15	27	223	43.75	93.6975	11.563	7.28016e-10	1.40769e-05	3.49946e-07
arcA_1	arcA_1	Arginine deiminase	21	15	27	223	43.75	93.6975	11.563	7.28016e-10	1.40769e-05	3.49946e-07
cia_1~~~cia~~~cia_2	cia_1;cia;cia_2;	Colicin-Ia;hypothetical protein	27	31	21	207	56.25	86.9748	8.58525	7.42025e-10	1.43478e-05	3.49946e-07
cdiA_2~~~cdiA~~~cdiA_1~~~cdiA_3	;cdiA_2;cdiA;cdiA_1;cdiA_3	hypothetical protein;tRNA nuclease CdiA	23	20	25	218	47.9167	91.5966	10.028	8.40451e-10	1.6251e-05	3.86927e-07
group_7922		IS110 family transposase IS1618;IS110 family transposase ISEc76	19	11	29	227	39.5833	95.3782	13.5204	8.91015e-10	1.72287e-05	4.00667e-07
group_7470		hypothetical protein	24	23	24	215	50	90.3361	9.34783	1.06773e-09	2.06455e-05	4.69217e-07
cysH_4~~~cysH_2	;cysH_4;cysH_2	hypothetical protein;Phosphoadenosine phosphosulfate reductase	26	29	22	209	54.1667	87.8151	8.51724	1.28134e-09	2.47759e-05	5.50575e-07
cdiA_1~~~cdiA_2~~~cdiA~~~cdiA_4~~~cdiA_3	cdiA_1;;cdiA_2;cdiA;cdiA_4;cdiA_3	tRNA nuclease CdiA;hypothetical protein	21	16	27	222	43.75	93.2773	10.7917	1.51117e-09	2.92199e-05	6.217e-07
argR_2	argR_2	Arginine repressor	21	16	27	222	43.75	93.2773	10.7917	1.51117e-09	2.92199e-05	6.217e-07
group_3938		hypothetical protein	12	1	36	237	25	99.5798	79	1.6083e-09	3.10981e-05	6.34656e-07
group_1395		hypothetical protein	12	1	36	237	25	99.5798	79	1.6083e-09	3.10981e-05	6.34656e-07
group_9963		hypothetical protein	17	8	31	230	35.4167	96.6387	15.7661	1.8209e-09	3.5209e-05	7.04179e-07
btuD_5~~~mntB_3	;btuD_5;mntB_3	hypothetical protein;Vitamin B12 import ATP-binding protein BtuD;Manganese transport system ATP-binding protein MntB	0	91	48	147	0	61.7647	0	2.28777e-09	4.42363e-05	8.50698e-07
mntB_2	;mntB_2	hypothetical protein;Manganese transport system membrane protein MntB	0	91	48	147	0	61.7647	0	2.28777e-09	4.42363e-05	8.50698e-07
group_5649		hypothetical protein	15	5	33	233	31.25	97.8992	21.1818	2.49749e-09	4.82915e-05	9.11161e-07
group_12419		hypothetical protein	20	15	28	223	41.6667	93.6975	10.619	3.83575e-09	7.41681e-05	1.3012e-06
argF	argF	Ornithine carbamoyltransferase	20	15	28	223	41.6667	93.6975	10.619	3.83575e-09	7.41681e-05	1.3012e-06
group_4277		hypothetical protein	20	15	28	223	41.6667	93.6975	10.619	3.83575e-09	7.41681e-05	1.3012e-06
icsA_3	;icsA_3	hypothetical protein;Outer membrane protein IcsA autotransporter	20	15	28	223	41.6667	93.6975	10.619	3.83575e-09	7.41681e-05	1.3012e-06
group_653		hypothetical protein	14	4	34	234	29.1667	98.3193	24.0882	4.40833e-09	8.52394e-05	1.46965e-06
ylpA_2~~~ylpA	ylpA_2;ylpA	Lipoprotein YlpA	39	84	9	154	81.25	64.7059	7.94444	4.85567e-09	9.38892e-05	1.56811e-06
cdiA_1	;cdiA_1	hypothetical protein;tRNA nuclease CdiA	18	11	30	227	37.5	95.3782	12.3818	4.86589e-09	9.40869e-05	1.56811e-06
group_2201		putative periplasmic iron-binding protein	0	88	48	150	0	63.0252	0	5.27061e-09	0.000101913	1.6707e-06
group_9596		hypothetical protein	13	3	35	235	27.0833	98.7395	29.0952	7.07449e-09	0.000136792	2.13738e-06
group_2708		hypothetical protein	13	3	35	235	27.0833	98.7395	29.0952	7.07449e-09	0.000136792	2.13738e-06
group_1031		hypothetical protein	13	3	35	235	27.0833	98.7395	29.0952	7.07449e-09	0.000136792	2.13738e-06
group_7983		hypothetical protein;IS110 family transposase ISEc66;IS110 family transposase ISSso1	22	21	26	217	45.8333	91.1765	8.74359	7.83377e-09	0.000151474	2.33037e-06
group_8073	gadW_2;gadW_1	HTH-type transcriptional regulator GadW	17	10	31	228	35.4167	95.7983	12.5032	1.12053e-08	0.000216667	3.28283e-06
cdiA~~~yeeF~~~cdiA_3~~~cdiA_1	;cdiA;yeeF;cdiA_3;cdiA_1	hypothetical protein;tRNA nuclease CdiA;Putative ribonuclease YeeF	27	37	21	201	56.25	84.4538	6.98456	1.36937e-08	0.000264781	3.95195e-06
klcA~~~klcA_2~~~klcA_4~~~klcA_1	klcA;klcA_2;;klcA_4;klcA_1	Antirestriction protein KlcA;hypothetical protein	29	44	19	194	60.4167	81.5126	6.72967	1.39514e-08	0.000269764	3.96711e-06
group_12032		hypothetical protein	14	5	34	233	29.1667	97.8992	19.1882	1.47751e-08	0.000285691	3.96793e-06
group_10469		hypothetical protein	14	5	34	233	29.1667	97.8992	19.1882	1.47751e-08	0.000285691	3.96793e-06
group_6999		hypothetical protein	14	5	34	233	29.1667	97.8992	19.1882	1.47751e-08	0.000285691	3.96793e-06
group_5148		hypothetical protein	14	5	34	233	29.1667	97.8992	19.1882	1.47751e-08	0.000285691	3.96793e-06
group_7797		hypothetical protein	21	20	27	218	43.75	91.5966	8.47778	2.0423e-08	0.000394898	5.40957e-06
traC~~~traC_1	traC;traC_1	Protein TraC	30	49	18	189	62.5	79.4118	6.42857	2.33574e-08	0.000451639	6.10323e-06
group_6613		hypothetical protein	13	4	35	234	27.0833	98.3193	21.7286	2.64582e-08	0.000511597	6.82129e-06
group_3385		hypothetical protein	23	26	25	212	47.9167	89.0756	7.50154	2.73628e-08	0.000529087	6.96167e-06

## Sheet: Retail chicken
Table S4: Over and underrepresented genes among E. coli isolates of each isolation source, as assigned by Scoary.
Gene	Non-unique Gene name	Annotation	Number_pos_present_in	Number_neg_present_in	Number_pos_not_present_in	Number_neg_not_present_in	Sensitivity	Specificity	Odds_ratio	Naive_p	Bonferroni_p	Benjamini_H_p
mntB_6~~~mntB_3~~~mntB_1	mntB_6;mntB_3;mntB_1	Manganese transport system membrane protein MntB	34	26	14	212	70.8333	89.0756	19.8022	5.12192e-17	9.90375e-13	9.90375e-13
group_1654		hypothetical protein	31	23	17	215	64.5833	90.3361	17.046	2.93142e-15	5.66819e-11	2.83409e-11
group_6779	yciC	Putative metal chaperone YciC	29	21	19	217	60.4167	91.1765	15.7719	3.44425e-14	6.65981e-10	2.21994e-10
group_9404		hypothetical protein	29	23	19	215	60.4167	90.3361	14.2677	1.53599e-13	2.96999e-09	7.42498e-10
group_2404		hypothetical protein	29	25	19	213	60.4167	89.4958	13.0042	6.2258e-13	1.20382e-08	2.40764e-09
group_7166		hypothetical protein	30	30	18	208	62.5	87.395	11.5556	2.40291e-12	4.64627e-08	7.74379e-09
group_9492		hypothetical protein	29	29	19	209	60.4167	87.8151	11	7.99741e-12	1.54638e-07	1.4058e-08
group_7772		hypothetical protein;IS481 family transposase ISKpn28	29	29	19	209	60.4167	87.8151	11	7.99741e-12	1.54638e-07	1.4058e-08
fes_2	fes_2	Enterochelin esterase	29	29	19	209	60.4167	87.8151	11	7.99741e-12	1.54638e-07	1.4058e-08
elmGT	;elmGT	hypothetical protein;Elloramycin glycosyltransferase ElmGT	29	29	19	209	60.4167	87.8151	11	7.99741e-12	1.54638e-07	1.4058e-08
group_292		Multidrug efflux ATP-binding/permease protein	29	29	19	209	60.4167	87.8151	11	7.99741e-12	1.54638e-07	1.4058e-08
cvaC	cvaC	Colicin-V	26	23	22	215	54.1667	90.3361	11.0474	3.68746e-11	7.13008e-07	5.94173e-08
pfeA~~~fepA_2	pfeA;fepA_2	Ferric enterobactin receptor;Ferrienterobactin receptor	29	32	19	206	60.4167	86.5546	9.82566	4.51489e-11	8.72999e-07	6.71538e-08
group_2369		hypothetical protein	24	19	24	219	50	92.0168	11.5263	7.89123e-11	1.52585e-06	9.53655e-08
crcB_2	crcB_2	Putative fluoride ion transporter CrcB	24	19	24	219	50	92.0168	11.5263	7.89123e-11	1.52585e-06	9.53655e-08
eno_2	eno_2	Enolase	24	19	24	219	50	92.0168	11.5263	7.89123e-11	1.52585e-06	9.53655e-08
group_1000		hypothetical protein;Ferredoxin--NADP reductase	24	21	24	217	50	91.1765	10.3333	3.05137e-10	5.90012e-06	3.47066e-07
group_8037		ISNCY family transposase ISBcen27;hypothetical protein	28	33	20	205	58.3333	86.1345	8.69697	4.1429e-10	8.01072e-06	4.4504e-07
macB_3~~~macB_2	macB_3;macB_2	Macrolide export ATP-binding/permease protein MacB	23	20	25	218	47.9167	91.5966	10.028	8.40451e-10	1.6251e-05	7.3868e-07
group_10513		hypothetical protein	23	20	25	218	47.9167	91.5966	10.028	8.40451e-10	1.6251e-05	7.3868e-07
macA_2	macA_2	Macrolide export protein MacA	23	20	25	218	47.9167	91.5966	10.028	8.40451e-10	1.6251e-05	7.3868e-07
tdeA	tdeA	Toxin and drug export protein A	23	20	25	218	47.9167	91.5966	10.028	8.40451e-10	1.6251e-05	7.3868e-07
ntdC	ntdC;	Glucose-6-phosphate 3-dehydrogenase;hypothetical protein	22	20	26	218	45.8333	91.5966	9.22308	4.25579e-09	8.229e-05	3.57783e-06
aroH_2	aroH_2	Phospho-2-dehydro-3-deoxyheptonate aldolase Trp-sensitive	23	23	25	215	47.9167	90.3361	8.6	5.28375e-09	0.000102167	4.25694e-06
iucD	iucD	L-lysine N6-monooxygenase	25	29	23	209	52.0833	87.8151	7.83358	6.17486e-09	0.000119397	4.42212e-06
iutA	iutA	Ferric aerobactin receptor	25	29	23	209	52.0833	87.8151	7.83358	6.17486e-09	0.000119397	4.42212e-06
iucC	iucC	Aerobactin synthase	25	29	23	209	52.0833	87.8151	7.83358	6.17486e-09	0.000119397	4.42212e-06
btuD_5~~~mntB_3	;btuD_5;mntB_3	hypothetical protein;Vitamin B12 import ATP-binding protein BtuD;Manganese transport system ATP-binding protein MntB	33	58	15	180	68.75	75.6303	6.82759	8.8958e-09	0.000172009	5.93135e-06
mntB_2	;mntB_2	hypothetical protein;Manganese transport system membrane protein MntB	33	58	15	180	68.75	75.6303	6.82759	8.8958e-09	0.000172009	5.93135e-06
group_5394		hypothetical protein	25	30	23	208	52.0833	87.395	7.53623	1.02528e-08	0.000198248	6.19525e-06
iucA	iucA	N(2)-citryl-N(6)-acetyl-N(6)-hydroxylysine synthase	25	30	23	208	52.0833	87.395	7.53623	1.02528e-08	0.000198248	6.19525e-06
iucB	iucB	N(6)-hydroxylysine O-acetyltransferase	25	30	23	208	52.0833	87.395	7.53623	1.02528e-08	0.000198248	6.19525e-06
cvaA_2~~~cvaA_1~~~cvaA	;cvaA_2;cvaA_1;cvaA	hypothetical protein;Colicin V secretion protein CvaA	23	25	25	213	47.9167	89.4958	7.8384	1.61254e-08	0.000311802	9.44853e-06

## Sheet: Retail beef
Table S4: Over and underrepresented genes among E. coli isolates of each isolation source, as assigned by Scoary.
Gene	Non-unique Gene name	Annotation	Number_pos_present_in	Number_neg_present_in	Number_pos_not_present_in	Number_neg_not_present_in	Sensitivity	Specificity	Odds_ratio	Naive_p	Bonferroni_p	Benjamini_H_p

## Sheet: Wastewater
Table S4: Over and underrepresented genes among E. coli isolates of each isolation source, as assigned by Scoary.
Gene	Non-unique Gene name	Annotation	Number_pos_present_in	Number_neg_present_in	Number_pos_not_present_in	Number_neg_not_present_in	Sensitivity	Specificity	Odds_ratio	Naive_p	Bonferroni_p	Benjamini_H_p

## Sheet: Well water
Table S4: Over and underrepresented genes among E. coli isolates of each isolation source, as assigned by Scoary.
Gene	Non-unique Gene name	Annotation	Number_pos_present_in	Number_neg_present_in	Number_pos_not_present_in	Number_neg_not_present_in	Sensitivity	Specificity	Odds_ratio	Naive_p	Bonferroni_p	Benjamini_H_p
